# Supplementary material for: Comparative Long Non-Coding Transcriptome Analysis of Three Contrasting Barley Varieties in Response to Aluminum Stress
Source: Int J Mol Sci. 2024 Aug 23;25(17):9181. doi: 10.3390/ijms25179181 (PMC11395258; doi:10.3390/ijms25179181)
Supplement: Supplementary file 1 [file ijms-25-09181-s001.zip]

Archive with 1 entries (1 files):
- ijms-3157742-supplementary.xls
