# Supplementary material for: Comparative Long Non-Coding Transcriptome Analysis of Three Contrasting Barley Varieties in Response to Aluminum Stress
Source: Int J Mol Sci. 2024 Aug 23;25(17):9181. doi: 10.3390/ijms25179181 (PMC11395258; doi:10.3390/ijms25179181)
Supplement: Supplementary file 1 [file ijms-25-09181-s001.zip › ijms-3157742-supplementary.xls]

## Sheet: S1
Table S1 List of cis-target gene prediction.
lncRNA gene id	Type	Target gene id	Target gene name	Gene description
MSTRG.7038	novel	gene-LOC123424483	LOC123424483	uncharacterized LOC123424483, transcript variant X2
gene-LOC123425723	novel	gene-LOC123425723	LOC123425723	vegetative cell wall protein gp1-like
MSTRG.31415	novel	gene-LOC123399898	LOC123399898	uncharacterized LOC123399898
gene-LOC123451842	novel	gene-LOC123451840		-
gene-LOC123451842	novel	gene-LOC123451842		-
gene-LOC123451842	novel	gene-LOC123451838		-
MSTRG.43561	novel	MSTRG.43562		-
gene-LOC123399211	novel	gene-LOC123453017		-
gene-LOC123435523	novel	gene-LOC123435523	LOC123435523	uncharacterized GPI-anchored protein At1g61900, transcript variant X2
gene-LOC123449047	novel	gene-LOC123449044	LOC123449044	digalactosyldiacylglycerol synthase 2, chloroplastic-like
gene-LOC123449047	novel	gene-LOC123449047	LOC123449047	serine/threonine-protein kinase ATG1c-like, transcript variant X3
gene-LOC123441839	novel	gene-LOC123441839	LOC123441839	probable E3 ubiquitin-protein ligase XBOS34
gene-LOC123452371	novel	gene-LOC123422379		-
gene-LOC123452371	novel	gene-LOC123452389		-
gene-LOC123452371	novel	gene-LOC123452371		-
gene-LOC123412757	novel	MSTRG.42950		-
gene-LOC123412757	novel	gene-LOC123412757	LOC123412757	disease resistance protein RGA5-like
gene-LOC123448427	novel	gene-LOC123448427	LOC123448427	oligouridylate-binding protein 1B-like
gene-LOC123447621	novel	gene-LOC123447621	LOC123447621	uncharacterized LOC123447621
gene-LOC123426068	novel	gene-LOC123426066	LOC123426066	calcium-dependent lipid-binding protein-like
gene-LOC123426068	novel	gene-LOC123426068	LOC123426068	uncharacterized LOC123426068
gene-LOC123401820	novel	gene-LOC123401820	LOC123401820	uncharacterized LOC123401820
MSTRG.37313	novel	gene-LOC123403407	LOC123403407	pentatricopeptide repeat-containing protein At2g17033, transcript variant X1
gene-LOC123429039	known	gene-LOC123429040	LOC123429040	probable LRR receptor-like serine/threonine-protein kinase At3g47570
gene-LOC123397975	novel	gene-LOC123397975	LOC123397975	uncharacterized LOC123397975, transcript variant X2
MSTRG.19023	novel	gene-LOC123444245	LOC123444245	receptor-like serine/threonine-protein kinase ALE2
gene-LOC123397999	novel	gene-LOC123397999		-
gene-LOC123443456	known	gene-LOC123443455	LOC123443455	uncharacterized LOC123443455, transcript variant X5
gene-LOC123446956	known	gene-LOC123449457		-
MSTRG.38166	novel	gene-LOC123401304	LOC123401304	polyubiquitin
gene-LOC123408849	novel	gene-LOC123408849	LOC123408849	uncharacterized WD repeat-containing protein C2A9.03-like, transcript variant X1
MSTRG.465	novel	gene-LOC123404890	LOC123404890	cilia- and flagella-associated protein 298-like
gene-LOC123449461	novel	gene-LOC123446962		-
gene-LOC123449461	novel	gene-LOC123446962		-
gene-LOC123397711	novel	gene-LOC123397711	LOC123397711	uncharacterized LOC123397711
gene-LOC123408117	novel	gene-LOC123409451	LOC123409451	peroxidase 2-like
gene-LOC123408117	novel	gene-LOC123410582	LOC123410582	peroxidase 2-like
gene-LOC123408117	novel	gene-LOC123408117	LOC123408117	uncharacterized LOC123408117
gene-LOC123431339	known	gene-LOC123431337		-
gene-LOC123431339	known	gene-LOC123431340		-
gene-LOC123406294	novel	gene-LOC123406291	LOC123406291	uncharacterized LOC123406291, transcript variant X4
MSTRG.42041	novel	MSTRG.42041		-
MSTRG.42041	novel	MSTRG.42041		-
gene-LOC123448805	novel	gene-LOC123448805	LOC123448805	uncharacterized LOC123448805
MSTRG.14644	novel	gene-LOC123428987		-
MSTRG.16758	novel	MSTRG.16758		-
gene-LOC123394999	novel	MSTRG.36275		-
gene-LOC123427608	novel	MSTRG.12822		-
gene-LOC123448734	novel	gene-LOC123448734	LOC123448734	probable galacturonosyltransferase 7, transcript variant X2
gene-LOC123395868	novel	gene-LOC123395868	LOC123395868	histone-lysine N-methyltransferase ASHH3-like, transcript variant X2
gene-LOC123443388	novel	gene-LOC123443388	LOC123443388	uncharacterized LOC123443388
gene-LOC123443599	novel	gene-LOC123443599	LOC123443599	protein LNK2-like, transcript variant X10
gene-LOC123425573	novel	gene-LOC123425573	LOC123425573	major facilitator superfamily domain-containing protein 12-like
MSTRG.35897	novel	gene-LOC123399251		-
gene-LOC123427913	novel	MSTRG.13374		-
gene-LOC123427913	novel	gene-LOC123427923		-
gene-LOC123427913	novel	gene-LOC123427920		-
gene-LOC123427913	novel	gene-LOC123427917		-
gene-LOC123427913	novel	gene-LOC123427915		-
gene-LOC123401225	novel	gene-LOC123401225	LOC123401225	oligopeptide transporter 4-like
gene-LOC123449835	novel	gene-LOC123449835		-
gene-LOC123411850	novel	gene-LOC123411850	LOC123411850	haloacid dehalogenase-like hydrolase domain-containing protein 3, transcript variant X1
MSTRG.47282	novel	gene-LOC123406979	LOC123406979	guanosine nucleotide diphosphate dissociation inhibitor 1-like
gene-LOC123412259	novel	gene-LOC123412259	LOC123412259	uncharacterized LOC123412259, transcript variant X2
MSTRG.6682	novel	MSTRG.6682		-
gene-LOC123412207	novel	gene-LOC123412207	LOC123412207	disease resistance protein RPM1-like, transcript variant X2
gene-LOC123412207	novel	gene-LOC123411177	LOC123411177	cytosolic sulfotransferase 13-like
gene-LOC123402576	novel	gene-LOC123402576	LOC123402576	protein NUCLEAR FUSION DEFECTIVE 6, mitochondrial, transcript variant X3
MSTRG.36795	novel	gene-LOC123403176	LOC123403176	uncharacterized LOC123403176
MSTRG.41928	novel	MSTRG.41927		-
gene-LOC123442785	novel	gene-LOC123442770	LOC123442770	KH domain-containing protein At1g09660/At1g09670-like, transcript variant X1
gene-LOC123442785	novel	gene-LOC123442785	LOC123442785	glycine-rich protein 2-like
gene-LOC123402874	novel	gene-LOC123404795	LOC123404795	protein transport protein SEC16B homolog
gene-LOC123402874	novel	gene-LOC123402874	LOC123402874	RNA-binding protein 48-like, transcript variant X2
gene-LOC123425362	novel	gene-LOC123425362	LOC123425362	uncharacterized LOC123425362, transcript variant X4
gene-LOC123447773	novel	gene-LOC123447773	LOC123447773	glycosyltransferase family 92 protein RCOM_0530710-like
gene-LOC123447771	novel	gene-LOC123447771	LOC123447771	glycosyltransferase family 92 protein RCOM_0530710-like, transcript variant X1
gene-LOC123447771	novel	gene-LOC123447773	LOC123447773	glycosyltransferase family 92 protein RCOM_0530710-like
gene-LOC123404964	novel	gene-LOC123404964	LOC123404964	F-box protein At5g03100-like
gene-LOC123444258	novel	gene-LOC123444257	LOC123444257	uncharacterized LOC123444257
gene-LOC123444258	novel	gene-LOC123444258	LOC123444258	uncharacterized LOC123444258
gene-LOC123409109	novel	gene-LOC123409109	LOC123409109	uncharacterized LOC123409109
gene-LOC123447893	novel	gene-LOC123447893	LOC123447893	transcriptional corepressor SEUSS-like
gene-LOC123407492	novel	gene-LOC123407492	LOC123407492	probable LRR receptor-like serine/threonine-protein kinase At1g06840
gene-LOC123453155	novel	gene-LOC123453155		-
gene-LOC123430271	novel	gene-LOC123430271	LOC123430271	protein IDA-LIKE 4-like
gene-LOC123442372	novel	gene-LOC123442372	LOC123442372	disease resistance protein RGA4-like
gene-LOC123398584	novel	gene-LOC123398584		-
gene-LOC123425607	novel	gene-LOC123425607	LOC123425607	adenylyl-sulfate kinase 3-like
gene-LOC123425607	novel	gene-LOC123429822	LOC123429822	uncharacterized LOC123429822
gene-LOC123445441	novel	gene-LOC123445441		-
gene-LOC123396190	novel	gene-LOC123396190	LOC123396190	pyruvate dehydrogenase E1 component subunit beta-1, mitochondrial-like
gene-LOC123432463	novel	gene-LOC123432463	LOC123432463	uncharacterized LOC123432463
gene-LOC123432463	novel	gene-LOC123432479	LOC123432479	uncharacterized LOC123432479
gene-LOC123411201	novel	gene-LOC123411201		-
MSTRG.17038	novel	gene-LOC123443479	LOC123443479	uncharacterized protein At3g28850-like
gene-LOC123447317	novel	gene-LOC123447317		-
gene-LOC123427974	novel	gene-LOC123427975		-
gene-LOC123427974	novel	gene-LOC123427974		-
gene-LOC123398753	known	gene-LOC123398752	LOC123398752	uncharacterized LOC123398752
gene-LOC123402489	novel	gene-LOC123402489	LOC123402489	leucine-rich repeat receptor-like protein FASCIATED EAR2
gene-LOC123449561	novel	gene-LOC123449561		-
MSTRG.37468	novel	MSTRG.37467		-
MSTRG.27633	novel	gene-LOC123449606		-
gene-LOC123407772	novel	gene-LOC123407772	LOC123407772	uncharacterized LOC123407772, transcript variant X2
MSTRG.14263	novel	MSTRG.14261		-
gene-LOC123449037	novel	gene-LOC123449037	LOC123449037	ethylene-responsive transcription factor ERF109-like
gene-LOC123405859	novel	gene-LOC123405859		-
gene-LOC123443617	novel	gene-LOC123441653	LOC123441653	uncharacterized LOC123441653
gene-LOC123426388	novel	gene-LOC123426388	LOC123426388	uncharacterized LOC123426388
gene-LOC123429710	novel	gene-LOC123429710	LOC123429710	uncharacterized LOC123429710
MSTRG.42281	novel	MSTRG.42281		-
gene-LOC123401710	novel	gene-LOC123401710	LOC123401710	uncharacterized LOC123401710
gene-LOC123431014	novel	gene-LOC123431014		-
gene-LOC123412070	novel	gene-LOC123412070	LOC123412070	uncharacterized LOC123412070, transcript variant X2
gene-LOC123446635	novel	gene-LOC123448991	LOC123448991	histone H2A
gene-LOC123446635	novel	gene-LOC123448992	LOC123448992	histone H2A-like
gene-LOC123409987	novel	gene-LOC123409987		-
gene-LOC123449878	novel	gene-LOC123449878		-
gene-LOC123396654	novel	gene-LOC123396588	LOC123396588	horcolin-like
gene-LOC123396654	novel	gene-LOC123396018	LOC123396018	horcolin-like
gene-LOC123425835	novel	gene-LOC123425835	LOC123425835	glycerol-3-phosphate acyltransferase 9, transcript variant X2
gene-LOC123398083	novel	gene-LOC123398083	LOC123398083	histone-lysine N-methyltransferase TRX1-like, transcript variant X4
gene-LOC123418947	novel	gene-LOC123418947	LOC123418947	uncharacterized LOC123418947
gene-LOC123412191	novel	gene-LOC123412191	LOC123412191	uncharacterized LOC123412191
gene-LOC123405680	novel	gene-LOC123405680	LOC123405680	protein NSP-INTERACTING KINASE 3-like
gene-LOC123404289	novel	gene-LOC123404289		-
MSTRG.22915	novel	gene-LOC123447433	LOC123447433	actin-related protein 2
gene-LOC123445652	novel	gene-LOC123445652		-
MSTRG.113	novel	gene-LOC123403531	LOC123403531	uncharacterized LOC123403531
MSTRG.113	novel	gene-LOC123403517	LOC123403517	uncharacterized LOC123403517, transcript variant X2
gene-LOC123451883	novel	gene-LOC123451882		-
gene-LOC123445262	novel	gene-LOC123445262	LOC123445262	SAC3 family protein A, transcript variant X2
MSTRG.115	novel	gene-LOC123403531	LOC123403531	uncharacterized LOC123403531
gene-LOC123397950	novel	gene-LOC123397950	LOC123397950	S-adenosylmethionine decarboxylase proenzyme-like
gene-LOC123449122	known	gene-LOC123449121	LOC123449121	beta-galactosidase 6
gene-LOC123452662	novel	gene-LOC123452657		-
gene-LOC123396219	novel	gene-LOC123396219	LOC123396219	protein WIR1A-like
MSTRG.47219	novel	gene-LOC123408989	LOC123408989	cysteine proteinase 1-like
gene-LOC123428961	novel	gene-LOC123428961		-
gene-LOC123428961	novel	gene-LOC123431342		-
gene-LOC123452495	novel	gene-LOC123452495	LOC123452495	deaminated glutathione amidase, chloroplastic/cytosolic
gene-LOC123406968	novel	gene-LOC123406969		-
gene-LOC123406968	novel	gene-LOC123406968		-
gene-LOC123412060	novel	gene-LOC123407515	LOC123407515	uncharacterized LOC123407515, transcript variant X1
gene-LOC123396305	novel	gene-LOC123396305	LOC123396305	auxin response factor 11-like
gene-LOC123396973	novel	gene-LOC123396973	LOC123396973	uncharacterized LOC123396973
gene-LOC123429777	novel	gene-LOC123429778	LOC123429778	GDSL esterase/lipase At4g10955-like
gene-LOC123449461	novel	gene-LOC123449462		-
gene-LOC123448509	known	gene-LOC123448508	LOC123448508	ATP-dependent Clp protease proteolytic subunit 6, chloroplastic, transcript variant X2
gene-LOC123411114	novel	gene-LOC123411114		-
gene-LOC123411114	novel	gene-LOC123410165		-
gene-LOC123442807	novel	gene-LOC123442807	LOC123442807	tryptophan aminotransferase-related protein 2-like
gene-LOC123431461	novel	gene-LOC123430540	LOC123430540	uncharacterized LOC123430540
gene-LOC123431461	novel	gene-LOC123430513	LOC123430513	putative disease resistance protein RGA4
gene-LOC123400097	known	gene-LOC123396423	LOC123396423	uncharacterized LOC123396423
MSTRG.40038	novel	MSTRG.40038		-
gene-LOC123444129	novel	gene-LOC123444129	LOC123444129	origin of replication complex subunit 4
gene-LOC123451931	novel	gene-LOC123451929		-
gene-LOC123409971	novel	gene-LOC123409969		-
gene-LOC123409971	novel	gene-LOC123409970		-
gene-LOC123409971	novel	gene-LOC123409971		-
gene-LOC123409971	novel	gene-LOC123409969		-
gene-LOC123409971	novel	gene-LOC123409970		-
gene-LOC123409971	novel	gene-LOC123409971		-
gene-LOC123410167	novel	gene-LOC123410167	LOC123410167	GTP-binding protein ypt1-like
gene-LOC123424715	novel	gene-LOC123424715	LOC123424715	thiamine pyrophosphokinase 2, transcript variant X2
MSTRG.29317	novel	MSTRG.29315		-
MSTRG.29317	novel	gene-LOC123396471	LOC123396471	receptor-like cytoplasmic kinase 185
gene-LOC123447736	novel	gene-LOC123447736	LOC123447736	mitochondrial import receptor subunit TOM6 homolog
MSTRG.1779	novel	MSTRG.1779		-
gene-LOC123441881	novel	gene-LOC123441881	LOC123441881	3-isopropylmalate dehydrogenase 2, chloroplastic-like
gene-LOC123426097	novel	gene-LOC123426097	LOC123426097	DNA mismatch repair protein MLH1-like, transcript variant X5
gene-LOC123443602	known	gene-LOC123443601	LOC123443601	probable anion transporter 1, chloroplastic, transcript variant X1
gene-LOC123442941	novel	gene-LOC123442941	LOC123442941	uncharacterized LOC123442941
gene-LOC123442444	novel	gene-LOC123442443	LOC123442443	endonuclease 2-like
gene-LOC123442444	novel	gene-LOC123441277	LOC123441277	protein MAO HUZI 4, chloroplastic-like
gene-LOC123412355	novel	gene-LOC123412355	LOC123412355	uncharacterized LOC123412355, transcript variant X3
gene-LOC123453157	novel	gene-LOC123453157	LOC123453157	uncharacterized LOC123453157
gene-LOC123426240	novel	gene-LOC123426240	LOC123426240	serine/arginine repetitive matrix protein 1-like
gene-LOC123441916	novel	gene-LOC123441916	LOC123441916	ARM REPEAT PROTEIN INTERACTING WITH ABF2
gene-LOC123398626	novel	gene-LOC123398626	LOC123398626	phosphoglucomutase, transcript variant X1
gene-LOC123398626	novel	gene-LOC123398627	LOC123398627	uncharacterized LOC123398627
gene-LOC123406643	known	gene-LOC123406627	LOC123406627	uncharacterized LOC123406627
MSTRG.2400	novel	MSTRG.2398		-
gene-LOC123400047	known	gene-LOC123396207	LOC123396207	mannose/glucose-specific lectin-like
gene-LOC123404446	novel	gene-LOC123404446	LOC123404446	uncharacterized LOC123404446, transcript variant X2
gene-LOC123428202	novel	gene-LOC123431095		-
gene-LOC123428202	novel	gene-LOC123428202		-
gene-LOC123450857	novel	gene-LOC123450857		-
gene-LOC123413625	novel	gene-LOC123413630		-
gene-LOC123413625	novel	gene-LOC123413625		-
gene-LOC123444111	novel	gene-LOC123444111	LOC123444111	uncharacterized LOC123444111
MSTRG.1078	novel	gene-LOC123407074	LOC123407074	probable E3 ubiquitin-protein ligase ARI2
gene-LOC123407814	novel	gene-LOC123407301		-
gene-LOC123443422	novel	gene-LOC123443423	LOC123443423	protein FAR1-RELATED SEQUENCE 5-like, transcript variant X4
gene-LOC123443422	novel	MSTRG.16923		-
gene-LOC123445482	novel	gene-LOC123445482	LOC123445482	protein ESMERALDA 1-like, transcript variant X2
MSTRG.17841	novel	MSTRG.17843		-
MSTRG.39402	novel	MSTRG.39401		-
gene-LOC123452164	novel	gene-LOC123452164	LOC123452164	cell division protein FtsZ 1, transcript variant X3
gene-LOC123403488	novel	gene-LOC123403488	LOC123403488	uncharacterized LOC123403488
MSTRG.5458	novel	MSTRG.5457		-
MSTRG.47025	novel	MSTRG.47023		-
gene-LOC123448977	novel	gene-LOC123448977	LOC123448977	DNA (cytosine-5)-methyltransferase CMT2-like, transcript variant X2
gene-LOC123448977	novel	gene-LOC123448977	LOC123448977	DNA (cytosine-5)-methyltransferase CMT2-like, transcript variant X2
MSTRG.35127	novel	gene-LOC123452524		-
gene-LOC123402259	novel	gene-LOC123402259	LOC123402259	vesicle transport protein GOT1-like, transcript variant X7
gene-LOC123446458	novel	gene-LOC123446458	LOC123446458	uncharacterized LOC123446458, transcript variant X8
gene-LOC123420466	novel	gene-LOC123420466	LOC123420466	cytochrome c oxidase subunit 2
MSTRG.36504	novel	gene-LOC123399603		-
gene-LOC123407551	novel	gene-LOC123407551	LOC123407551	translocator protein homolog
MSTRG.5456	novel	MSTRG.5457		-
gene-LOC123425250	novel	gene-LOC123425250	LOC123425250	pentatricopeptide repeat-containing protein At5g64320, mitochondrial, transcript variant X2
gene-LOC123427918	known	MSTRG.13374		-
gene-LOC123427918	known	gene-LOC123427917		-
gene-LOC123427918	known	gene-LOC123427915		-
gene-LOC123445349	known	gene-LOC123445348		-
gene-LOC123445349	known	gene-LOC123442094		-
gene-LOC123448069	novel	gene-LOC123448069	LOC123448069	uncharacterized LOC123448069, transcript variant X6
gene-LOC123448069	novel	gene-LOC123448069	LOC123448069	uncharacterized LOC123448069, transcript variant X6
gene-LOC123404830	novel	gene-LOC123404830	LOC123404830	E3 ubiquitin-protein ligase UPL3-like
gene-LOC123443116	novel	gene-LOC123443116	LOC123443116	spliceosome-associated protein 49, transcript variant X1
gene-LOC123397376	novel	gene-LOC123397376	LOC123397376	E3 ubiquitin-protein ligase RGLG2-like, transcript variant X3
gene-LOC123426060	novel	gene-LOC123426060	LOC123426060	uncharacterized LOC123426060
gene-LOC123402069	novel	gene-LOC123402069	LOC123402069	uncharacterized LOC123402069, transcript variant X1
gene-LOC123426965	novel	gene-LOC123426965		-
gene-LOC123404631	novel	gene-LOC123404631	LOC123404631	acyl carrier protein 1, chloroplastic-like, transcript variant X2
gene-LOC123428084	novel	gene-LOC123428084		-
MSTRG.45535	novel	gene-LOC123412491	LOC123412491	ubiquitin-like-specific protease 1D
MSTRG.43345	novel	MSTRG.43344		-
gene-LOC123427889	novel	gene-LOC123427889	LOC123427889	uncharacterized LOC123427889
gene-LOC123407880	novel	gene-LOC123407880	LOC123407880	histone H3.2
gene-LOC123407880	novel	gene-LOC123407879	LOC123407879	histone H3.2
gene-LOC123407880	novel	MSTRG.43807		-
gene-LOC123441706	novel	gene-LOC123441706	LOC123441706	UDP-N-acetylglucosamine--N-acetylmuramyl-(pentapeptide) pyrophosphoryl-undecaprenol N-acetylglucosamine transferase
gene-LOC123443904	novel	gene-LOC123443904	LOC123443904	uncharacterized LOC123443904, transcript variant X2
gene-LOC123447869	novel	gene-LOC123447869	LOC123447869	serine/arginine repetitive matrix protein 1-like, transcript variant X2
gene-LOC123447869	novel	gene-LOC123447786	LOC123447786	histone H2A.2.1
gene-LOC123447869	novel	gene-LOC123448093	LOC123448093	histone H2A.2.1-like
gene-LOC123412403	known	gene-LOC123412616	LOC123412616	leaf-specific thionin-like
gene-LOC123427745	novel	gene-LOC123427745		-
gene-LOC123406185	novel	gene-LOC123406185	LOC123406185	uncharacterized LOC123406185, transcript variant X1
MSTRG.39121	novel	MSTRG.39122		-
MSTRG.39121	novel	MSTRG.39122		-
gene-LOC123410161	novel	gene-LOC123410161	LOC123410161	protein SWEETIE, transcript variant X1
gene-LOC123401108	novel	gene-LOC123401108	LOC123401108	DNA-directed RNA polymerase III subunit 2
gene-LOC123403118	novel	gene-LOC123403118	LOC123403118	glycine-rich protein 2-like
MSTRG.44241	novel	gene-LOC123408256	LOC123408256	uncharacterized LOC123408256
gene-LOC123429826	known	gene-LOC123425935	LOC123425935	extensin-like
MSTRG.31778	novel	gene-LOC123452940	LOC123452940	60S ribosomal protein L17-1
gene-LOC123431337	novel	gene-LOC123431337		-
gene-LOC123452899	novel	gene-LOC123452899		-
gene-LOC123428494	novel	gene-LOC123428494		-
gene-LOC123429777	known	gene-LOC123429778	LOC123429778	GDSL esterase/lipase At4g10955-like
MSTRG.11152	novel	gene-LOC123426713	LOC123426713	uncharacterized LOC123426713, transcript variant X7
MSTRG.1772	novel	MSTRG.1771		-
gene-LOC123425867	novel	gene-LOC123425848	LOC123425848	uncharacterized LOC123425848, transcript variant X5
gene-LOC123444182	novel	gene-LOC123444182	LOC123444182	uncharacterized LOC123444182, transcript variant X2
MSTRG.1384	novel	gene-LOC123425848	LOC123425848	uncharacterized LOC123425848, transcript variant X5
gene-LOC123401708	novel	gene-LOC123401708	LOC123401708	translation factor GUF1 homolog, chloroplastic, transcript variant X3
gene-LOC123402617	novel	gene-LOC123402617		-
gene-LOC123399311	novel	gene-LOC123399311	LOC123399311	probable disease resistance protein RF45, transcript variant X1
gene-LOC123443638	novel	gene-LOC123443638	LOC123443638	probable protein phosphatase 2C 3
gene-LOC123404363	novel	gene-LOC123404363	LOC123404363	uncharacterized LOC123404363, transcript variant X5
gene-LOC123441496	novel	gene-LOC123441496	LOC123441496	putative endoplasmic reticulum metallopeptidase 1-B, transcript variant X2
gene-LOC123441496	novel	gene-LOC123441511	LOC123441511	uncharacterized LOC123441511
gene-LOC123412483	novel	gene-LOC123412483	LOC123412483	superoxide dismutase [Fe] 2, chloroplastic-like, transcript variant X2
gene-LOC123444132	novel	gene-LOC123444132	LOC123444132	DNA ligase 6, transcript variant X4
gene-LOC123397814	known	gene-LOC123395978	LOC123395978	hornerin-like
gene-LOC123443024	novel	gene-LOC123443024	LOC123443024	boron transporter 4-like, transcript variant X1
gene-LOC123426909	novel	gene-LOC123426909		-
MSTRG.27408	novel	gene-LOC123449499		-
gene-LOC123410330	novel	gene-LOC123410330	LOC123410330	uncharacterized LOC123410330, transcript variant X6
gene-LOC123400050	novel	gene-LOC123400050	LOC123400050	zinc finger CCCH domain-containing protein 19-like, transcript variant X1
gene-LOC123402783	novel	gene-LOC123402783	LOC123402783	short-chain dehydrogenase/reductase family 42E member 1
gene-LOC123405667	novel	gene-LOC123405667	LOC123405667	uncharacterized LOC123405667
gene-LOC123425315	novel	gene-LOC123425315	LOC123425315	lysine-specific demethylase JMJ705-like, transcript variant X4
MSTRG.22369	novel	MSTRG.22375		-
gene-LOC123408695	novel	gene-LOC123408695		-
MSTRG.14441	novel	gene-LOC123431286		-
gene-LOC123424529	novel	gene-LOC123424529	LOC123424529	membrane-bound O-acyltransferase gup1
MSTRG.43031	novel	gene-LOC123407030	LOC123407030	putative disease resistance RPP13-like protein 1
gene-LOC123407185	novel	gene-LOC123407185	LOC123407185	uncharacterized LOC123407185
gene-LOC123399544	novel	gene-LOC123399544	LOC123399544	U-box domain-containing protein 33-like
MSTRG.5475	novel	gene-LOC123417185	LOC123417185	uncharacterized LOC123417185, transcript variant X2
gene-LOC123448088	novel	gene-LOC123448089	LOC123448089	uncharacterized LOC123448089
gene-LOC123426535	novel	gene-LOC123430205	LOC123430205	uncharacterized LOC123430205
gene-LOC123426535	novel	gene-LOC123426535	LOC123426535	uncharacterized LOC123426535, transcript variant X1
gene-LOC123413336	known	gene-LOC123410540	LOC123410540	disease resistance protein RGA4-like
MSTRG.29569	novel	MSTRG.29566		-
gene-LOC123442979	known	gene-LOC123442978	LOC123442978	uncharacterized LOC123442978, transcript variant X2
gene-LOC123406149	known	gene-LOC123406148	LOC123406148	heterogeneous nuclear ribonucleoprotein 1-like
gene-LOC123413008	novel	gene-LOC123413009		-
gene-LOC123428790	novel	gene-LOC123428790		-
MSTRG.26773	novel	gene-LOC123449228		-
MSTRG.26773	novel	MSTRG.26774		-
gene-LOC123426558	known	gene-LOC123426557	LOC123426557	uncharacterized LOC123426557
gene-LOC123445104	novel	gene-LOC123445104		-
gene-LOC123424606	novel	gene-LOC123424606	LOC123424606	uncharacterized LOC123424606, transcript variant X1
gene-LOC123411715	novel	gene-LOC123411715	LOC123411715	uncharacterized LOC123411715, transcript variant X1
MSTRG.13004	novel	gene-LOC123427712		-
gene-LOC123413252	novel	gene-LOC123413252	LOC123413252	putative receptor-like protein kinase At3g47110
gene-LOC123413252	novel	gene-LOC123413603	LOC123413603	uncharacterized LOC123413603, transcript variant X1
gene-LOC123413252	novel	gene-LOC123413604	LOC123413604	probable polygalacturonase
gene-LOC123400130	known	gene-LOC123400128	LOC123400128	serine/threonine-protein kinase RIO1-like, transcript variant X4
gene-LOC123448335	known	gene-LOC123448334	LOC123448334	GTPase HflX
gene-LOC123453142	novel	gene-LOC123453142	LOC123453142	dirigent protein 4-like
MSTRG.1691	novel	MSTRG.1690		-
gene-LOC123397814	novel	gene-LOC123395978	LOC123395978	hornerin-like
gene-LOC123423045	novel	gene-LOC123423045	LOC123423045	ABC transporter B family member 21-like
gene-LOC123441706	novel	gene-LOC123441706	LOC123441706	UDP-N-acetylglucosamine--N-acetylmuramyl-(pentapeptide) pyrophosphoryl-undecaprenol N-acetylglucosamine transferase
MSTRG.23975	novel	MSTRG.23973		-
MSTRG.23975	novel	MSTRG.23974		-
MSTRG.30056	novel	gene-LOC123395463	LOC123395463	probable polygalacturonase, transcript variant X2
gene-LOC123444861	novel	gene-LOC123444861		-
gene-LOC123441190	novel	gene-LOC123441191		-
gene-LOC123409592	novel	gene-LOC123409592	LOC123409592	cyclin-H1-1-like, transcript variant X2
gene-LOC123426810	novel	gene-LOC123426810	LOC123426810	uncharacterized LOC123426810
gene-LOC123452814	novel	gene-LOC123452814	LOC123452814	uncharacterized LOC123452814
gene-LOC123405958	known	gene-LOC123404757		-
gene-LOC123426744	novel	gene-LOC123426744	LOC123426744	DExH-box ATP-dependent RNA helicase DExH7, chloroplastic-like, transcript variant X5
gene-LOC123396101	novel	gene-LOC123396390	LOC123396390	uncharacterized LOC123396390
gene-LOC123396101	novel	gene-LOC123396002	LOC123396002	stress-induced protein SAM22-like
gene-LOC123396101	novel	gene-LOC123396101	LOC123396101	transcription factor bHLH93-like, transcript variant X6
gene-LOC123396101	novel	gene-LOC123396103	LOC123396103	major pollen allergen Cor a 1 isoforms 5, 6, 11 and 16-like
gene-LOC123396101	novel	gene-LOC123396094	LOC123396094	major pollen allergen Cor a 1 isoforms 5, 6, 11 and 16-like, transcript variant X1
gene-LOC123396101	novel	gene-LOC123396244	LOC123396244	major allergen Dau c 1-like
gene-LOC123396101	novel	gene-LOC123395990	LOC123395990	major pollen allergen Cor a 1 isoforms 5, 6, 11 and 16-like
gene-LOC123396094	novel	gene-LOC123396065	LOC123396065	major pollen allergen Cor a 1 isoforms 5, 6, 11 and 16-like
gene-LOC123396094	novel	gene-LOC123396390	LOC123396390	uncharacterized LOC123396390
gene-LOC123396094	novel	gene-LOC123396002	LOC123396002	stress-induced protein SAM22-like
gene-LOC123396094	novel	gene-LOC123396094	LOC123396094	major pollen allergen Cor a 1 isoforms 5, 6, 11 and 16-like, transcript variant X1
gene-LOC123396094	novel	gene-LOC123396244	LOC123396244	major allergen Dau c 1-like
gene-LOC123396094	novel	gene-LOC123395990	LOC123395990	major pollen allergen Cor a 1 isoforms 5, 6, 11 and 16-like
gene-LOC123396390	novel	gene-LOC123396065	LOC123396065	major pollen allergen Cor a 1 isoforms 5, 6, 11 and 16-like
gene-LOC123396390	novel	gene-LOC123396390	LOC123396390	uncharacterized LOC123396390
gene-LOC123396390	novel	gene-LOC123396002	LOC123396002	stress-induced protein SAM22-like
gene-LOC123396390	novel	gene-LOC123396094	LOC123396094	major pollen allergen Cor a 1 isoforms 5, 6, 11 and 16-like, transcript variant X1
gene-LOC123396390	novel	gene-LOC123396244	LOC123396244	major allergen Dau c 1-like
gene-LOC123396390	novel	gene-LOC123395990	LOC123395990	major pollen allergen Cor a 1 isoforms 5, 6, 11 and 16-like
gene-LOC123399276	novel	gene-LOC123399276		-
gene-LOC123425716	novel	gene-LOC123425716	LOC123425716	3-ketoacyl-CoA synthase 1-like
gene-LOC123449705	novel	gene-LOC123449705		-
gene-LOC123395550	novel	gene-LOC123395550	LOC123395550	protein TRIGALACTOSYLDIACYLGLYCEROL 5, chloroplastic
gene-LOC123403032	novel	gene-LOC123405638	LOC123405638	DNA-directed RNA polymerases II and IV subunit 5A-like
gene-LOC123403032	novel	gene-LOC123403032	LOC123403032	aspartyl protease family protein At5g10770-like
gene-LOC123402634	known	gene-LOC123402633	LOC123402633	serine/threonine-protein kinase STY13-like
gene-LOC123395899	novel	gene-LOC123395899	LOC123395899	uncharacterized LOC123395899
gene-LOC123448484	novel	gene-LOC123448484	LOC123448484	E3 ubiquitin-protein ligase RNF25, transcript variant X2
gene-LOC123424426	novel	gene-LOC123424426	LOC123424426	L-type lectin-domain containing receptor kinase SIT2-like
gene-LOC123426558	known	gene-LOC123426557	LOC123426557	uncharacterized LOC123426557
gene-LOC123403511	novel	gene-LOC123403531	LOC123403531	uncharacterized LOC123403531
gene-LOC123403511	novel	gene-LOC123403517	LOC123403517	uncharacterized LOC123403517, transcript variant X2
gene-LOC123402878	novel	gene-LOC123402878	LOC123402878	NADH dehydrogenase [ubiquinone] 1 beta subcomplex subunit 3-B-like
gene-LOC123449273	novel	gene-LOC123449273		-
gene-LOC123394967	novel	gene-LOC123394967	LOC123394967	replication protein A 70 kDa DNA-binding subunit B-like
gene-LOC123394967	novel	gene-LOC123398424	LOC123398424	uncharacterized LOC123398424, transcript variant X1
gene-LOC123394967	novel	gene-LOC123394967	LOC123394967	replication protein A 70 kDa DNA-binding subunit B-like
gene-LOC123394999	known	MSTRG.36275		-
gene-LOC123452265	novel	gene-LOC123452263		-
gene-LOC123452265	novel	gene-LOC123452265		-
gene-LOC123446843	novel	gene-LOC123446844	LOC123446844	DNA polymerase epsilon subunit 3-like
gene-LOC123449718	novel	gene-LOC123449718		-
gene-LOC123408763	novel	gene-LOC123408763	LOC123408763	cytochrome P450 85A1-like
gene-LOC123424493	novel	gene-LOC123424493	LOC123424493	uncharacterized LOC123424493
gene-LOC123424493	novel	gene-LOC123424494	LOC123424494	agropine synthesis reductase
gene-LOC123441031	novel	gene-LOC123441030		-
gene-LOC123441031	novel	gene-LOC123441031		-
gene-LOC123441031	novel	gene-LOC123441032		-
gene-LOC123400993	novel	gene-LOC123400993	LOC123400993	uncharacterized LOC123400993, transcript variant X2
gene-LOC123399532	novel	gene-LOC123399532	LOC123399532	uncharacterized LOC123399532
gene-LOC123424984	novel	MSTRG.1219		-
gene-LOC123424462	novel	gene-LOC123424462	LOC123424462	disease resistance protein RPM1-like
MSTRG.14812	novel	MSTRG.14811		-
gene-LOC123452769	novel	gene-LOC123452769		-
gene-LOC123401644	novel	gene-LOC123401644	LOC123401644	uncharacterized LOC123401644, transcript variant X3
gene-LOC123405216	novel	gene-LOC123405216	LOC123405216	uncharacterized LOC123405216
MSTRG.22263	novel	MSTRG.22262		-
MSTRG.22263	novel	MSTRG.22262		-
gene-LOC123426414	novel	gene-LOC123426414	LOC123426414	protein root UVB sensitive 1, chloroplastic
MSTRG.14591	novel	gene-LOC123431355		-
gene-LOC123396797	known	gene-LOC123396588	LOC123396588	horcolin-like
gene-LOC123396797	known	gene-LOC123396207	LOC123396207	mannose/glucose-specific lectin-like
gene-LOC123396797	known	gene-LOC123396018	LOC123396018	horcolin-like
gene-LOC123407812	novel	gene-LOC123407812		-
gene-LOC123407812	novel	gene-LOC123407301		-
gene-LOC123427558	novel	gene-LOC123427558		-
gene-LOC123427917	novel	MSTRG.13374		-
gene-LOC123427917	novel	gene-LOC123427917		-
gene-LOC123427917	novel	gene-LOC123427915		-
gene-LOC123427917	novel	gene-LOC123427912		-
MSTRG.19284	novel	MSTRG.19283		-
gene-LOC123448261	novel	gene-LOC123448261	LOC123448261	LRR receptor kinase SERK2-like
gene-LOC123448330	novel	gene-LOC123448330	LOC123448330	mannose-6-phosphate isomerase 1-like
MSTRG.23794	novel	gene-LOC123447955	LOC123447955	AP-4 complex subunit sigma-like, transcript variant X5
gene-LOC123426243	known	gene-LOC123426240	LOC123426240	serine/arginine repetitive matrix protein 1-like
gene-LOC123410272	novel	gene-LOC123410374		-
gene-LOC123410272	novel	gene-LOC123410272		-
gene-LOC123410272	novel	gene-LOC123410256		-
gene-LOC123410272	novel	gene-LOC123410120		-
gene-LOC123408389	novel	gene-LOC123408389	LOC123408389	uncharacterized LOC123408389, transcript variant X3
gene-LOC123410272	novel	gene-LOC123410374		-
gene-LOC123410272	novel	gene-LOC123410272		-
gene-LOC123410272	novel	gene-LOC123410256		-
gene-LOC123410272	novel	gene-LOC123410120		-
gene-LOC123395388	novel	gene-LOC123395388	LOC123395388	uncharacterized LOC123395388
gene-LOC123411149	novel	gene-LOC123409312	LOC123409312	MADS-box transcription factor 26, transcript variant X2
MSTRG.29558	novel	gene-LOC123396305	LOC123396305	auxin response factor 11-like
gene-LOC123402209	novel	gene-LOC123402209		-
gene-LOC123413052	novel	gene-LOC123411739	LOC123411739	uncharacterized LOC123411739
gene-LOC123413052	novel	gene-LOC123412471	LOC123412471	uncharacterized LOC123412471
gene-LOC123413052	novel	gene-LOC123413052	LOC123413052	uncharacterized LOC123413052
gene-LOC123429225	novel	gene-LOC123429225	LOC123429225	senescence-specific cysteine protease SAG39-like
gene-LOC123443422	known	gene-LOC123443423	LOC123443423	protein FAR1-RELATED SEQUENCE 5-like, transcript variant X4
gene-LOC123443422	known	MSTRG.16923		-
gene-LOC123449533	novel	gene-LOC123449533		-
gene-LOC123426524	known	gene-LOC123426523	LOC123426523	uncharacterized LOC123426523, transcript variant X7
gene-LOC123426558	known	gene-LOC123426557	LOC123426557	uncharacterized LOC123426557
MSTRG.36538	novel	MSTRG.36544		-
gene-LOC123443649	novel	gene-LOC123443649	LOC123443649	bifunctional 3-dehydroquinate dehydratase/shikimate dehydrogenase, chloroplastic-like
gene-LOC123442460	novel	gene-LOC123442460	LOC123442460	multicopper oxidase LPR1 homolog 2-like, transcript variant X2
gene-LOC123397449	novel	gene-LOC123397449		-
gene-LOC123396654	known	gene-LOC123396588	LOC123396588	horcolin-like
gene-LOC123396654	known	gene-LOC123396018	LOC123396018	horcolin-like
gene-LOC123448561	novel	gene-LOC123448561	LOC123448561	uncharacterized LOC123448561
gene-LOC123396808	known	gene-LOC123396207	LOC123396207	mannose/glucose-specific lectin-like
gene-LOC123399869	known	gene-LOC123396553	LOC123396553	putative clathrin assembly protein At1g25240
MSTRG.37295	novel	gene-LOC123404967	LOC123404967	FBD-associated F-box protein At4g10400-like
MSTRG.19931	novel	gene-LOC123440394		-
gene-LOC123405764	novel	gene-LOC123403304		-
gene-LOC123405764	novel	gene-LOC123405764		-
gene-LOC123448649	known	gene-LOC123448648	LOC123448648	protein LAZ1 homolog 1, transcript variant X2
gene-LOC123424447	novel	gene-LOC123424447	LOC123424447	ELMO domain-containing protein A, transcript variant X2
gene-LOC123424447	novel	gene-LOC123424448	LOC123424448	E3 ubiquitin-protein ligase WAV3
gene-LOC123399267	novel	gene-LOC123399267	LOC123399267	LOB domain-containing protein 6-like
gene-LOC123410960	novel	gene-LOC123410960	LOC123410960	uncharacterized LOC123410960, transcript variant X7
MSTRG.30512	novel	gene-LOC123396110	LOC123396110	uncharacterized LOC123396110
gene-LOC123410148	novel	gene-LOC123410148	LOC123410148	uncharacterized LOC123410148, transcript variant X3
gene-LOC123429738	novel	gene-LOC123429738	LOC123429738	protein PELPK1-like
gene-LOC123405412	novel	gene-LOC123405412	LOC123405412	uncharacterized LOC123405412
gene-LOC123444152	novel	gene-LOC123444152	LOC123444152	LEAF RUST 10 DISEASE-RESISTANCE LOCUS RECEPTOR-LIKE PROTEIN KINASE-like 1.2
gene-LOC123449995	novel	gene-LOC123449996		-
gene-LOC123449995	novel	gene-LOC123449995		-
gene-LOC123449995	novel	gene-LOC123449992		-
gene-LOC123440930	novel	gene-LOC123440930	LOC123440930	uncharacterized LOC123440930, transcript variant X6
MSTRG.43812	novel	gene-LOC123407880	LOC123407880	histone H3.2
MSTRG.43812	novel	gene-LOC123407879	LOC123407879	histone H3.2
MSTRG.6550	novel	gene-LOC123431445	LOC123431445	ATG8-interacting protein 1-like, transcript variant X3
gene-LOC123449315	novel	MSTRG.26966		-
gene-LOC123449315	novel	MSTRG.26965		-
gene-LOC123412591	novel	gene-LOC123412591	LOC123412591	leaf-specific thionin-like
gene-LOC123412591	novel	gene-LOC123412616	LOC123412616	leaf-specific thionin-like
gene-LOC123399161	novel	gene-LOC123399161	LOC123399161	uncharacterized LOC123399161, transcript variant X2
gene-LOC123412403	novel	gene-LOC123412616	LOC123412616	leaf-specific thionin-like
gene-LOC123432537	novel	gene-LOC123432537	LOC123432537	UPF0415 protein C7orf25 homolog
gene-LOC123432537	novel	gene-LOC123432553	LOC123432553	reactive oxygen species modulator 1
gene-LOC123424566	novel	gene-LOC123424566	LOC123424566	uncharacterized LOC123424566
gene-LOC123426034	known	gene-LOC123426031	LOC123426031	ATP-dependent DNA helicase SRS2-like protein At4g25120, transcript variant X1
gene-LOC123402540	novel	gene-LOC123402540		-
MSTRG.40889	novel	MSTRG.40892		-
MSTRG.40889	novel	MSTRG.40890		-
gene-LOC123400151	novel	gene-LOC123400151	LOC123400151	protein FAR-RED IMPAIRED RESPONSE 1-like
gene-LOC123449101	novel	gene-LOC123449101	LOC123449101	probable phospholipase A2 homolog 2
gene-LOC123405184	novel	gene-LOC123405184	LOC123405184	uncharacterized LOC123405184
gene-LOC123437098	novel	gene-LOC123437098	LOC123437098	uncharacterized LOC123437098
gene-LOC123425414	novel	gene-LOC123425414	LOC123425414	pyridoxal phosphate homeostasis protein-like
gene-LOC123406960	novel	gene-LOC123406960	LOC123406960	auxin response factor 16
gene-LOC123443702	novel	gene-LOC123443702	LOC123443702	xyloglucan galactosyltransferase KATAMARI1 homolog
MSTRG.11887	novel	gene-LOC123428613		-
gene-LOC123407814	known	gene-LOC123407301		-
gene-LOC123441696	known	gene-LOC123441686	LOC123441686	uncharacterized LOC123441686
gene-LOC123426923	novel	gene-LOC123426923		-
MSTRG.13750	novel	gene-LOC123428105		-
gene-LOC123396767	novel	gene-LOC123396767	LOC123396767	electron transfer flavoprotein-ubiquinone oxidoreductase, mitochondrial-like
gene-LOC123437866	novel	gene-LOC123437866	LOC123437866	DNA-binding protein HEXBP-like
gene-LOC123401549	novel	gene-LOC123448269	LOC123448269	probable phosphoribosylformylglycinamidine synthase, chloroplastic/mitochondrial
gene-LOC123401549	novel	gene-LOC123401549	LOC123401549	uncharacterized LOC123401549
gene-LOC123401549	novel	gene-LOC123448271	LOC123448271	histone H4
gene-LOC123401549	novel	gene-LOC123401549	LOC123401549	uncharacterized LOC123401549
gene-LOC123427252	novel	gene-LOC123427251		-
gene-LOC123427252	novel	gene-LOC123427254		-
gene-LOC123427252	novel	gene-LOC123427252		-
gene-LOC123431696	novel	gene-LOC123431696	LOC123431696	protein EXECUTER 1, chloroplastic, transcript variant X2
MSTRG.48098	novel	gene-LOC123412096		-
gene-LOC123431404	novel	gene-LOC123431404	LOC123431404	bidirectional sugar transporter SWEET4-like
gene-LOC123425807	novel	MSTRG.1374		-
gene-LOC123425807	novel	gene-LOC123425807	LOC123425807	autophagy protein 5-like, transcript variant X2
gene-LOC123417832	novel	gene-LOC123417511	LOC123417511	long chain acyl-CoA synthetase 1
gene-LOC123410576	known	gene-LOC123410574	LOC123410574	zinc transporter ZTP29-like
gene-LOC123412807	novel	gene-LOC123409748	LOC123409748	uncharacterized protein At1g15400-like
gene-LOC123412807	novel	gene-LOC123412807	LOC123412807	phosphopantothenoylcysteine decarboxylase subunit VHS3-like, transcript variant X1
gene-LOC123428008	novel	gene-LOC123428008	LOC123428008	uncharacterized LOC123428008
gene-LOC123427921	known	gene-LOC123427923		-
gene-LOC123427921	known	gene-LOC123427920		-
MSTRG.28281	novel	gene-LOC123449891		-
MSTRG.7207	novel	gene-LOC123424559	LOC123424559	uncharacterized LOC123424559, transcript variant X1
gene-LOC123434491	novel	gene-LOC123434491	LOC123434491	uncharacterized LOC123434491
gene-LOC123434491	novel	gene-LOC123434491	LOC123434491	uncharacterized LOC123434491
gene-LOC123401213	novel	gene-LOC123401215	LOC123401215	uncharacterized LOC123401215
gene-LOC123401213	novel	gene-LOC123401213	LOC123401213	peroxisomal membrane protein PMP22-like, transcript variant X4
gene-LOC123398035	novel	gene-LOC123398035	LOC123398035	uncharacterized LOC123398035
gene-LOC123413578	novel	gene-LOC123413578	LOC123413578	phosphoinositide phosphatase SAC3-like
gene-LOC123406184	novel	gene-LOC123406184	LOC123406184	eukaryotic translation initiation factor 4B3-like
gene-LOC123446983	novel	gene-LOC123449479		-
gene-LOC123446983	novel	gene-LOC123446983		-
gene-LOC123441882	novel	MSTRG.19226		-
gene-LOC123441882	novel	gene-LOC123441882	LOC123441882	uncharacterized LOC123441882
gene-LOC123451894	novel	gene-LOC123451894	LOC123451894	phenylalanine--tRNA ligase beta subunit, cytoplasmic-like
gene-LOC123427899	novel	gene-LOC123427899		-
gene-LOC123405914	novel	gene-LOC123405914		-
gene-LOC123404286	novel	gene-LOC123404286	LOC123404286	protein SENSITIVE TO UV 2-like
gene-LOC123405914	novel	gene-LOC123405914		-
gene-LOC123405914	novel	gene-LOC123406012		-
gene-LOC123401164	novel	gene-LOC123401164	LOC123401164	polyubiquitin
gene-LOC123425850	known	gene-LOC123425851	LOC123425851	uncharacterized LOC123425851, transcript variant X1
MSTRG.7028	novel	gene-LOC123425014	LOC123425014	uncharacterized LOC123425014
gene-LOC123447765	novel	gene-LOC123447765	LOC123447765	4-coumarate--CoA ligase-like 7
gene-LOC123443585	novel	gene-LOC123443585	LOC123443585	uncharacterized LOC123443585, transcript variant X5
gene-LOC123448461	novel	gene-LOC123448461	LOC123448461	ubiquitin carboxyl-terminal hydrolase 5
gene-LOC123398204	novel	gene-LOC123398204	LOC123398204	protein SAR DEFICIENT 1-like
gene-LOC123409224	novel	gene-LOC123409224	LOC123409224	26.2 kDa heat shock protein, mitochondrial-like
gene-LOC123412592	known	gene-LOC123408870	LOC123408870	uncharacterized LOC123408870
gene-LOC123410719	novel	gene-LOC123411140	LOC123411140	late embryogenesis abundant protein 6-like
gene-LOC123407419	novel	gene-LOC123407419	LOC123407419	polyubiquitin-like
gene-LOC123407419	novel	gene-LOC123407420	LOC123407420	probable apyrase 3, transcript variant X2
gene-LOC123426184	novel	gene-LOC123426184	LOC123426184	uncharacterized LOC123426184, transcript variant X6
gene-LOC123399211	known	gene-LOC123453017		-
gene-LOC123443564	novel	gene-LOC123443564	LOC123443564	probable E3 ubiquitin-protein ligase RHC2A, transcript variant X1
gene-LOC123410846	novel	gene-LOC123410845	LOC123410845	uncharacterized LOC123410845, transcript variant X3
gene-LOC123406192	novel	gene-LOC123406190	LOC123406190	uncharacterized LOC123406190, transcript variant X3
gene-LOC123425787	known	gene-LOC123425788	LOC123425788	putative F-box protein PP2-B12, transcript variant X11
MSTRG.5327	novel	gene-LOC123447607	LOC123447607	single-stranded DNA-binding protein, mitochondrial-like, transcript variant X1
gene-LOC123401160	novel	gene-LOC123401160	LOC123401160	NADPH-dependent aldehyde reductase 2, chloroplastic-like
MSTRG.14137	novel	gene-LOC123428896		-
MSTRG.14137	novel	gene-LOC123431182		-
MSTRG.14137	novel	gene-LOC123428337		-
gene-LOC123442719	novel	gene-LOC123442719	LOC123442719	protein WVD2-like 7
gene-LOC123443802	novel	gene-LOC123443802	LOC123443802	serine/threonine-protein kinase AFC3
gene-LOC123440484	novel	gene-LOC123440484		-
gene-LOC123426596	novel	gene-LOC123426596	LOC123426596	potassium transporter 19-like
gene-LOC123439753	novel	gene-LOC123439753	LOC123439753	uncharacterized LOC123439753
MSTRG.36159	novel	gene-LOC123399382		-
gene-LOC123427098	novel	gene-LOC123427098		-
gene-LOC123426005	novel	gene-LOC123426005	LOC123426005	uncharacterized LOC123426005, transcript variant X1
gene-LOC123407073	known	gene-LOC123407075		-
MSTRG.39403	novel	MSTRG.39401		-
gene-LOC123447853	novel	gene-LOC123447853	LOC123447853	uncharacterized LOC123447853, transcript variant X2
gene-LOC123401783	novel	gene-LOC123401783	LOC123401783	5'-nucleotidase SurE
gene-LOC123411569	known	gene-LOC123411567		-
gene-LOC123429123	novel	gene-LOC123429123	LOC123429123	uncharacterized LOC123429123, transcript variant X2
gene-LOC123443660	novel	gene-LOC123443660	LOC123443660	protein MICRORCHIDIA 6-like
gene-LOC123441227	novel	gene-LOC123441227		-
gene-LOC123403195	novel	gene-LOC123403195	LOC123403195	ankyrin repeat-containing protein At2g01680
MSTRG.42635	novel	gene-LOC123405900		-
gene-LOC123406051	novel	gene-LOC123406051	LOC123406051	uncharacterized LOC123406051
MSTRG.12656	novel	gene-LOC123427524		-
gene-LOC123427039	novel	gene-LOC123427039	LOC123427039	protein TOPLESS-RELATED PROTEIN 2-like
MSTRG.1834	novel	gene-LOC123427504	LOC123427504	shaggy-related protein kinase GSK2
gene-LOC123433432	novel	gene-LOC123433432	LOC123433432	uncharacterized LOC123433432, transcript variant X3
MSTRG.22766	novel	MSTRG.22765		-
gene-LOC123425002	novel	gene-LOC123424999	LOC123424999	DEAD-box ATP-dependent RNA helicase 57
MSTRG.35128	novel	gene-LOC123452524		-
MSTRG.1077	novel	gene-LOC123407074	LOC123407074	probable E3 ubiquitin-protein ligase ARI2
gene-LOC123421889	novel	gene-LOC123421889		-
gene-LOC123421889	novel	gene-LOC123421904		-
gene-LOC123421889	novel	gene-LOC123421873		-
gene-LOC123447880	novel	gene-LOC123447880	LOC123447880	NAD(P)H-quinone oxidoreductase subunit T, chloroplastic-like, transcript variant X1
MSTRG.8117	novel	MSTRG.8117		-
MSTRG.8117	novel	gene-LOC123429614	LOC123429614	peroxidase 2-like
MSTRG.8117	novel	MSTRG.8117		-
MSTRG.22494	novel	MSTRG.22495		-
gene-LOC123445442	known	gene-LOC123445441		-
gene-LOC123449234	novel	gene-LOC123449234		-
gene-LOC123446487	novel	gene-LOC123446487	LOC123446487	vegetative cell wall protein gp1-like, transcript variant X2
gene-LOC123443057	novel	gene-LOC123443057	LOC123443057	NADPH:adrenodoxin oxidoreductase, mitochondrial-like, transcript variant X1
gene-LOC123410392	known	gene-LOC123410391	LOC123410391	uncharacterized LOC123410391
gene-LOC123448276	novel	gene-LOC123448276	LOC123448276	uncharacterized LOC123448276, transcript variant X7
gene-LOC123410600	novel	gene-LOC123410600	LOC123410600	uncharacterized LOC123410600
MSTRG.42772	novel	gene-LOC123404159		-
MSTRG.28828	novel	gene-LOC123396024	LOC123396024	ocs element-binding factor 1-like
gene-LOC123426753	novel	gene-LOC123426753	LOC123426753	DNA-directed RNA polymerases II, IV and V subunit 12
gene-LOC123444678	novel	gene-LOC123444678		-
MSTRG.12432	novel	MSTRG.12431		-
gene-LOC123412541	novel	gene-LOC123412541	LOC123412541	uncharacterized LOC123412541
gene-LOC123443807	novel	gene-LOC123443807	LOC123443807	FCS-Like Zinc finger 8-like
MSTRG.35047	novel	gene-LOC123452475		-
gene-LOC123431238	novel	gene-LOC123431238		-
gene-LOC123402357	novel	gene-LOC123402613	LOC123402613	receptor like protein kinase S.2-like, transcript variant X2
gene-LOC123402357	novel	gene-LOC123402357	LOC123402357	receptor like protein kinase S.2-like, transcript variant X5
MSTRG.36960	novel	gene-LOC123401969	LOC123401969	uncharacterized LOC123401969
gene-LOC123412503	novel	gene-LOC123412503	LOC123412503	leaf-specific thionin-like
gene-LOC123443813	known	gene-LOC123443812	LOC123443812	uncharacterized LOC123443812
MSTRG.35879	novel	gene-LOC123453051		-
gene-LOC123408989	novel	gene-LOC123408989	LOC123408989	cysteine proteinase 1-like
gene-LOC123402033	novel	gene-LOC123402033	LOC123402033	uncharacterized LOC123402033
gene-LOC123401390	novel	gene-LOC123401390	LOC123401390	uncharacterized LOC123401390
gene-LOC123446823	novel	gene-LOC123446823	LOC123446823	disease resistance RPP13-like protein 4
gene-LOC123446823	novel	gene-LOC123446822	LOC123446822	disease resistance RPP13-like protein 4, transcript variant X2
gene-LOC123396808	novel	gene-LOC123396588	LOC123396588	horcolin-like
gene-LOC123396808	novel	gene-LOC123396207	LOC123396207	mannose/glucose-specific lectin-like
gene-LOC123396808	novel	gene-LOC123396018	LOC123396018	horcolin-like
gene-LOC123426067	novel	gene-LOC123426067	LOC123426067	tubulin gamma-2 chain
gene-LOC123402750	novel	gene-LOC123402750	LOC123402750	ubiquitin-conjugating enzyme E2 22-like
gene-LOC123395141	novel	gene-LOC123395141		-
gene-LOC123396947	novel	gene-LOC123396947	LOC123396947	uncharacterized LOC123396947
gene-LOC123424464	known	gene-LOC123429182	LOC123429182	uncharacterized LOC123429182, transcript variant X2
MSTRG.12768	novel	MSTRG.12767		-
gene-LOC123453070	novel	gene-LOC123453070		-
gene-LOC123424890	novel	gene-LOC123424890	LOC123424890	DEAD-box ATP-dependent RNA helicase 10
gene-LOC123443131	novel	gene-LOC123443131	LOC123443131	transcription factor bHLH30-like
gene-LOC123443954	novel	gene-LOC123443954	LOC123443954	dual-specificity RNA methyltransferase RlmN
gene-LOC123401813	novel	gene-LOC123401813	LOC123401813	protein GRAVITROPIC IN THE LIGHT 1-like
gene-LOC123412483	novel	gene-LOC123412483	LOC123412483	superoxide dismutase [Fe] 2, chloroplastic-like, transcript variant X2
gene-LOC123412483	novel	gene-LOC123412483	LOC123412483	superoxide dismutase [Fe] 2, chloroplastic-like, transcript variant X2
gene-LOC123440456	novel	gene-LOC123440456		-
gene-LOC123424436	novel	gene-LOC123424432	LOC123424432	uncharacterized LOC123424432
gene-LOC123424436	novel	gene-LOC123424435	LOC123424435	phosphoglycerate mutase-like protein 1
gene-LOC123446744	novel	gene-LOC123446733	LOC123446733	jacalin-related lectin 3-like
MSTRG.14559	novel	gene-LOC123428961		-
MSTRG.14559	novel	gene-LOC123431342		-
MSTRG.29086	novel	gene-LOC123397255	LOC123397255	eukaryotic translation initiation factor 3 subunit B-like, transcript variant X3
gene-LOC123445507	novel	gene-LOC123445507	LOC123445507	uncharacterized LOC123445507, transcript variant X2
gene-LOC123426506	novel	gene-LOC123426506	LOC123426506	uncharacterized LOC123426506
gene-LOC123426506	novel	gene-LOC123426495	LOC123426495	UDP-xylose transporter 3-like
gene-LOC123428801	known	gene-LOC123428791	LOC123428791	ubiquitin carboxyl-terminal hydrolase 9-like
MSTRG.31956	novel	MSTRG.31955		-
MSTRG.31956	novel	gene-LOC123395657	LOC123395657	uncharacterized LOC123395657
MSTRG.31956	novel	MSTRG.31953		-
gene-LOC123410312	novel	gene-LOC123410312	LOC123410312	ankyrin repeat and SAM domain-containing protein 6-like
gene-LOC123401416	novel	gene-LOC123401416	LOC123401416	MADS-box transcription factor 57-like, transcript variant X5
gene-LOC123413416	known	gene-LOC123412616	LOC123412616	leaf-specific thionin-like
gene-LOC123425575	novel	gene-LOC123425575	LOC123425575	bet1-like protein At4g14600
gene-LOC123444902	novel	gene-LOC123444902		-
gene-LOC123441683	novel	gene-LOC123441683	LOC123441683	uncharacterized membrane protein YjcL-like
gene-LOC123402000	novel	gene-LOC123404378	LOC123404378	uncharacterized LOC123404378, transcript variant X2
gene-LOC123411827	novel	gene-LOC123411827	LOC123411827	uncharacterized LOC123411827
MSTRG.16702	novel	gene-LOC123443332	LOC123443332	uncharacterized LOC123443332
gene-LOC123410200	novel	gene-LOC123410200	LOC123410200	CLAVATA3/ESR (CLE)-related protein 14
MSTRG.13379	novel	MSTRG.13374		-
MSTRG.13379	novel	gene-LOC123427917		-
MSTRG.13379	novel	gene-LOC123427915		-
MSTRG.10590	novel	MSTRG.10591		-
gene-LOC123412827	novel	gene-LOC123412827	LOC123412827	disease resistance protein RGA5-like
gene-LOC123449842	novel	gene-LOC123449842		-
gene-LOC123403701	novel	gene-LOC123403701	LOC123403701	histone H4
gene-LOC123403701	novel	gene-LOC123404720	LOC123404720	histone H4
MSTRG.14557	novel	gene-LOC123431340		-
MSTRG.14557	novel	gene-LOC123431342		-
MSTRG.17964	novel	gene-LOC123443812	LOC123443812	uncharacterized LOC123443812
MSTRG.14645	novel	gene-LOC123428578		-
gene-LOC123441706	novel	gene-LOC123441706	LOC123441706	UDP-N-acetylglucosamine--N-acetylmuramyl-(pentapeptide) pyrophosphoryl-undecaprenol N-acetylglucosamine transferase
gene-LOC123449425	known	MSTRG.27196		-
gene-LOC123443451	novel	gene-LOC123439773	LOC123439773	peroxidase 72-like
gene-LOC123443451	novel	gene-LOC123443452	LOC123443452	peroxidase 49-like
gene-LOC123443451	novel	gene-LOC123443451	LOC123443451	pentatricopeptide repeat-containing protein At5g57250, mitochondrial, transcript variant X2
gene-LOC123452084	novel	gene-LOC123452084		-
gene-LOC123429368	novel	gene-LOC123429368	LOC123429368	uncharacterized LOC123429368, transcript variant X1
gene-LOC123451097	novel	gene-LOC123451097	LOC123451097	uncharacterized LOC123451097
gene-LOC123450066	known	gene-LOC123450065		-
gene-LOC123450066	known	gene-LOC123450064		-
gene-LOC123448100	known	gene-LOC123448099	LOC123448099	40S ribosomal protein S16-like
gene-LOC123396907	known	gene-LOC123396588	LOC123396588	horcolin-like
gene-LOC123396907	known	gene-LOC123396018	LOC123396018	horcolin-like
gene-LOC123409285	known	MSTRG.49326		-
gene-LOC123442345	novel	gene-LOC123442345	LOC123442345	E3 ubiquitin-protein ligase KEG
MSTRG.6338	novel	gene-LOC123402934		-
gene-LOC123409264	novel	gene-LOC123409264	LOC123409264	DNA (cytosine-5)-methyltransferase CMT3-like, transcript variant X6
gene-LOC123447872	novel	gene-LOC123447872	LOC123447872	histone H2B.2-like
gene-LOC123453142	novel	gene-LOC123453131	LOC123453131	protein DJ-1 homolog B-like
gene-LOC123453142	novel	gene-LOC123453142	LOC123453142	dirigent protein 4-like
gene-LOC123453142	novel	gene-LOC123453131	LOC123453131	protein DJ-1 homolog B-like
gene-LOC123453142	novel	gene-LOC123453142	LOC123453142	dirigent protein 4-like
gene-LOC123427613	novel	gene-LOC123427612		-
gene-LOC123425295	novel	gene-LOC123425295	LOC123425295	histidine--tRNA ligase, chloroplastic/mitochondrial-like
gene-LOC123451863	known	gene-LOC123451864	LOC123451864	phosphoenolpyruvate/phosphate translocator 1, chloroplastic-like
gene-LOC123427203	novel	gene-LOC123430496		-
MSTRG.8045	novel	MSTRG.8045		-
MSTRG.14566	novel	gene-LOC123428961		-
gene-LOC123427166	known	gene-LOC123427164		-
gene-LOC123396520	novel	gene-LOC123396520	LOC123396520	uncharacterized LOC123396520
gene-LOC123448293	novel	gene-LOC123448293	LOC123448293	uncharacterized LOC123448293, transcript variant X2
gene-LOC123407230	novel	gene-LOC123407230		-
gene-LOC123402878	novel	gene-LOC123402878	LOC123402878	NADH dehydrogenase [ubiquinone] 1 beta subcomplex subunit 3-B-like
gene-LOC123445493	novel	gene-LOC123445493		-
gene-LOC123427487	novel	gene-LOC123427487		-
gene-LOC123440066	novel	gene-LOC123440066	LOC123440066	uncharacterized LOC123440066
gene-LOC123408820	novel	gene-LOC123408820	LOC123408820	uncharacterized LOC123408820
gene-LOC123408820	novel	gene-LOC123408820	LOC123408820	uncharacterized LOC123408820
gene-LOC123411543	novel	gene-LOC123411543	LOC123411543	membrane-embedded CAAX protease MroQ-like
MSTRG.14592	novel	gene-LOC123431355		-
MSTRG.43244	novel	gene-LOC123411646	LOC123411646	acyl-CoA-binding domain-containing protein 2, transcript variant X1
gene-LOC123410253	novel	gene-LOC123410253		-
gene-LOC123401778	known	gene-LOC123405454	LOC123405454	neural Wiskott-Aldrich syndrome protein-like
gene-LOC123403517	novel	gene-LOC123403517	LOC123403517	uncharacterized LOC123403517, transcript variant X2
gene-LOC123403517	novel	gene-LOC123403488	LOC123403488	uncharacterized LOC123403488
gene-LOC123427481	known	gene-LOC123427480		-
gene-LOC123441802	novel	gene-LOC123441802	LOC123441802	uncharacterized LOC123441802
MSTRG.34205	novel	MSTRG.34206		-
MSTRG.34205	novel	gene-LOC123451858		-
MSTRG.1106	novel	gene-LOC123424383	LOC123424383	phosphoglycerate mutase-like protein AT74H, transcript variant X2
gene-LOC123428175	novel	gene-LOC123428175		-
MSTRG.7773	novel	gene-LOC123425398	LOC123425398	pentatricopeptide repeat-containing protein At4g25270, chloroplastic-like
MSTRG.22124	novel	MSTRG.22123		-
gene-LOC123412264	novel	gene-LOC123408256	LOC123408256	uncharacterized LOC123408256
MSTRG.39526	novel	gene-LOC123402552	LOC123402552	transmembrane 9 superfamily member 1-like
MSTRG.47942	novel	gene-LOC123407006	LOC123407006	uncharacterized LOC123407006, transcript variant X7
MSTRG.14590	novel	gene-LOC123431355		-
gene-LOC123444932	novel	gene-LOC123444932		-
gene-LOC123402000	known	gene-LOC123404378	LOC123404378	uncharacterized LOC123404378, transcript variant X2
gene-LOC123443937	novel	gene-LOC123443937	LOC123443937	uncharacterized LOC123443937, transcript variant X1
gene-LOC123427705	novel	gene-LOC123427705		-
gene-LOC123426824	novel	gene-LOC123426814	LOC123426814	serine/threonine protein phosphatase 2A 57 kDa regulatory subunit B' kappa isoform-like
MSTRG.991	novel	MSTRG.990		-
gene-LOC123442203	novel	gene-LOC123442203	LOC123442203	protein PALE CRESS, chloroplastic
MSTRG.43052	novel	gene-LOC123410568	LOC123410568	uncharacterized LOC123410568
MSTRG.43052	novel	gene-LOC123413603	LOC123413603	uncharacterized LOC123413603, transcript variant X1
gene-LOC123413252	novel	gene-LOC123410568	LOC123410568	uncharacterized LOC123410568
gene-LOC123413252	novel	gene-LOC123413252	LOC123413252	putative receptor-like protein kinase At3g47110
gene-LOC123413252	novel	gene-LOC123413603	LOC123413603	uncharacterized LOC123413603, transcript variant X1
gene-LOC123443959	novel	gene-LOC123443959	LOC123443959	probable isoprenylcysteine alpha-carbonyl methylesterase ICMEL2, transcript variant X7
gene-LOC123441871	novel	gene-LOC123441871	LOC123441871	electron transfer flavoprotein-ubiquinone oxidoreductase, mitochondrial-like
gene-LOC123438993	novel	gene-LOC123411607	LOC123411607	peroxidase 57-like
gene-LOC123397222	novel	gene-LOC123397222		-
MSTRG.20535	novel	gene-LOC123444937		-
gene-LOC123425438	novel	gene-LOC123425438	LOC123425438	uncharacterized LOC123425438
gene-LOC123443512	novel	gene-LOC123443512	LOC123443512	uncharacterized LOC123443512
gene-LOC123395541	novel	gene-LOC123395541	LOC123395541	protein NEDD1
gene-LOC123397759	known	gene-LOC123397477	LOC123397477	horcolin-like
gene-LOC123399623	novel	gene-LOC123399603		-
MSTRG.50333	novel	gene-LOC123411695		-
gene-LOC123448728	novel	gene-LOC123448728	LOC123448728	protein transport protein yos1-like, transcript variant X3
gene-LOC123407093	known	gene-LOC123407074	LOC123407074	probable E3 ubiquitin-protein ligase ARI2
gene-LOC123449122	novel	gene-LOC123449121	LOC123449121	beta-galactosidase 6
gene-LOC123449122	novel	gene-LOC123449119	LOC123449119	protein FAR1-RELATED SEQUENCE 6-like
gene-LOC123448378	novel	gene-LOC123448378	LOC123448378	uncharacterized LOC123448378
gene-LOC123448378	novel	gene-LOC123448377	LOC123448377	ribonucleases P/MRP protein subunit POP1
gene-LOC123410265	novel	gene-LOC123410265	LOC123410265	uncharacterized LOC123410265, transcript variant X5
gene-LOC123413252	novel	gene-LOC123413252	LOC123413252	putative receptor-like protein kinase At3g47110
gene-LOC123413252	novel	gene-LOC123413603	LOC123413603	uncharacterized LOC123413603, transcript variant X1
gene-LOC123443645	novel	gene-LOC123443645	LOC123443645	calcium permeable stress-gated cation channel 1-like
gene-LOC123452071	novel	gene-LOC123452071		-
gene-LOC123400096	known	gene-LOC123396423	LOC123396423	uncharacterized LOC123396423
gene-LOC123410120	novel	gene-LOC123412040		-
gene-LOC123410120	novel	gene-LOC123410120		-
gene-LOC123410120	novel	gene-LOC123413065		-
gene-LOC123426405	novel	gene-LOC123426405	LOC123426405	probable E3 ubiquitin-protein ligase RHG1A
gene-LOC123426405	novel	gene-LOC123426405	LOC123426405	probable E3 ubiquitin-protein ligase RHG1A
gene-LOC123447693	novel	gene-LOC123447693	LOC123447693	WD repeat-containing protein PCN-like
MSTRG.1196	novel	MSTRG.1196		-
MSTRG.42011	novel	gene-LOC123404226		-
MSTRG.42011	novel	MSTRG.42010		-
gene-LOC123452073	novel	gene-LOC123452073		-
gene-LOC123452073	novel	gene-LOC123452076		-
MSTRG.35089	novel	gene-LOC123398584		-
gene-LOC123425146	novel	gene-LOC123425146	LOC123425146	uncharacterized LOC123425146, transcript variant X2
gene-LOC123402966	novel	gene-LOC123402966	LOC123402966	uncharacterized LOC123402966, transcript variant X1
gene-LOC123421803	novel	gene-LOC123421803		-
gene-LOC123427852	known	gene-LOC123427851		-
gene-LOC123412682	novel	gene-LOC123412682		-
gene-LOC123443959	novel	gene-LOC123443959	LOC123443959	probable isoprenylcysteine alpha-carbonyl methylesterase ICMEL2, transcript variant X7
gene-LOC123401685	novel	gene-LOC123401683		-
gene-LOC123400185	novel	gene-LOC123400185		-
gene-LOC123415557	known	gene-LOC123415193	LOC123415193	lysosomal protective protein-like, transcript variant X4
gene-LOC123445630	novel	gene-LOC123445630		-
gene-LOC123399699	novel	gene-LOC123399699		-
gene-LOC123447774	known	gene-LOC123447771	LOC123447771	glycosyltransferase family 92 protein RCOM_0530710-like, transcript variant X1
gene-LOC123447774	known	gene-LOC123447773	LOC123447773	glycosyltransferase family 92 protein RCOM_0530710-like
gene-LOC123411944	novel	gene-LOC123411944	LOC123411944	uncharacterized LOC123411944, transcript variant X5
gene-LOC123428475	novel	gene-LOC123428475		-
gene-LOC123448000	novel	gene-LOC123448000	LOC123448000	uncharacterized LOC123448000, transcript variant X2
MSTRG.17521	novel	MSTRG.17520		-
gene-LOC123448674	known	MSTRG.25512		-
gene-LOC123442641	novel	gene-LOC123442641	LOC123442641	glucose-induced degradation protein 4 homolog
gene-LOC123430940	novel	gene-LOC123430940		-
MSTRG.49293	novel	gene-LOC123412473		-
gene-LOC123425423	novel	gene-LOC123425423	LOC123425423	protein PELPK1-like
gene-LOC123405630	novel	gene-LOC123405630	LOC123405630	SUPPRESSOR OF GAMMA RESPONSE 1-like
gene-LOC123413252	novel	gene-LOC123413252	LOC123413252	putative receptor-like protein kinase At3g47110
gene-LOC123413252	novel	gene-LOC123413603	LOC123413603	uncharacterized LOC123413603, transcript variant X1
gene-LOC123413252	novel	gene-LOC123413604	LOC123413604	probable polygalacturonase
gene-LOC123424821	known	gene-LOC123396719	LOC123396719	uncharacterized LOC123396719
gene-LOC123409859	novel	gene-LOC123409859		-
gene-LOC123409859	novel	gene-LOC123409858		-
gene-LOC123448488	known	gene-LOC123448484	LOC123448484	E3 ubiquitin-protein ligase RNF25, transcript variant X2
gene-LOC123396149	novel	gene-LOC123396149	LOC123396149	uncharacterized LOC123396149
gene-LOC123427919	known	gene-LOC123427915		-
MSTRG.42752	novel	MSTRG.42750		-
gene-LOC123396433	novel	gene-LOC123396433	LOC123396433	uncharacterized LOC123396433, transcript variant X1
gene-LOC123445028	novel	gene-LOC123445028		-
gene-LOC123424900	known	gene-LOC123424898	LOC123424898	putative disease resistance protein At1g50180, transcript variant X4
gene-LOC123450899	novel	gene-LOC123450899		-
gene-LOC123405833	novel	gene-LOC123405833		-
gene-LOC123405833	novel	gene-LOC123405833		-
gene-LOC123411138	novel	gene-LOC123411138	LOC123411138	succinate dehydrogenase subunit 8A, mitochondrial
gene-LOC123427913	known	gene-LOC123427912		-
gene-LOC123403771	novel	gene-LOC123401811		-
gene-LOC123405833	novel	gene-LOC123405833		-
gene-LOC123451760	novel	gene-LOC123451760		-
gene-LOC123429630	novel	gene-LOC123429628	LOC123429628	putative glycine-rich cell wall structural protein 1
gene-LOC123429630	novel	gene-LOC123429629	LOC123429629	glycine-rich cell wall structural protein-like
gene-LOC123429630	novel	gene-LOC123429631	LOC123429631	putative glycine-rich cell wall structural protein 1
gene-LOC123429630	novel	gene-LOC123429630	LOC123429630	putative glycine-rich cell wall structural protein 1
gene-LOC123429630	novel	gene-LOC123429632	LOC123429632	glycine-rich cell wall structural protein-like
gene-LOC123429628	novel	gene-LOC123429628	LOC123429628	putative glycine-rich cell wall structural protein 1
gene-LOC123429628	novel	gene-LOC123429629	LOC123429629	glycine-rich cell wall structural protein-like
gene-LOC123410846	known	gene-LOC123410845	LOC123410845	uncharacterized LOC123410845, transcript variant X3
gene-LOC123448411	novel	gene-LOC123448411	LOC123448411	uncharacterized LOC123448411, transcript variant X2
gene-LOC123413129	novel	gene-LOC123413129	LOC123413129	uncharacterized LOC123413129, transcript variant X1
gene-LOC123419273	novel	gene-LOC123419273	LOC123419273	extensin-like
gene-LOC123443859	novel	gene-LOC123443859	LOC123443859	N-alpha-acetyltransferase 50
gene-LOC123427530	known	gene-LOC123427531		-
gene-LOC123443266	novel	gene-LOC123443266	LOC123443266	uncharacterized LOC123443266
MSTRG.18954	novel	MSTRG.18954		-
gene-LOC123431464	known	gene-LOC123431463	LOC123431463	disease resistance protein RGA2-like, transcript variant X2
gene-LOC123426707	known	gene-LOC123426709	LOC123426709	G-type lectin S-receptor-like serine/threonine-protein kinase At2g19130
gene-LOC123450518	novel	gene-LOC123450518	LOC123450518	uncharacterized LOC123450518
MSTRG.6592	novel	gene-LOC123429014	LOC123429014	uncharacterized LOC123429014
gene-LOC123442288	novel	MSTRG.22171		-
gene-LOC123442288	novel	MSTRG.22169		-
gene-LOC123442288	novel	gene-LOC123442288		-
gene-LOC123400067	novel	gene-LOC123400067	LOC123400067	60S ribosomal protein L36a
gene-LOC123426824	known	gene-LOC123426814	LOC123426814	serine/threonine protein phosphatase 2A 57 kDa regulatory subunit B' kappa isoform-like
gene-LOC123404691	known	gene-LOC123404690		-
gene-LOC123427307	novel	gene-LOC123427306		-
gene-LOC123444877	novel	gene-LOC123444877		-
gene-LOC123408085	novel	gene-LOC123408085	LOC123408085	uncharacterized LOC123408085
gene-LOC123407419	novel	gene-LOC123407419	LOC123407419	polyubiquitin-like
gene-LOC123440638	known	gene-LOC123440637		-
gene-LOC123396640	novel	gene-LOC123396640	LOC123396640	uncharacterized LOC123396640
MSTRG.32754	novel	gene-LOC123398220	LOC123398220	endoribonuclease Dicer homolog 4-like
gene-LOC123407199	novel	gene-LOC123407199	LOC123407199	uncharacterized LOC123407199
gene-LOC123404539	novel	gene-LOC123404539	LOC123404539	acyl carrier protein 3, chloroplastic-like
gene-LOC123446827	novel	gene-LOC123446827	LOC123446827	5-amino-6-(5-phospho-D-ribitylamino)uracil phosphatase, chloroplastic-like
gene-LOC123406269	novel	gene-LOC123406269	LOC123406269	aspartyl protease AED1-like
gene-LOC123444884	novel	gene-LOC123444884	LOC123444884	probable methyltransferase PMT23
gene-LOC123445556	novel	gene-LOC123445556		-
gene-LOC123411252	known	gene-LOC123411259	LOC123411259	24-methylenesterol C-methyltransferase 2-like
MSTRG.1875	novel	gene-LOC123408344	LOC123408344	protein MAK16 homolog B-like
gene-LOC123429181	known	gene-LOC123429182	LOC123429182	uncharacterized LOC123429182, transcript variant X2
gene-LOC123430407	novel	gene-LOC123430407	LOC123430407	bifunctional riboflavin kinase/FMN phosphatase, transcript variant X1
gene-LOC123425793	novel	gene-LOC123425793	LOC123425793	isopentenyl-diphosphate Delta-isomerase I-like
gene-LOC123406012	novel	gene-LOC123405914		-
gene-LOC123448943	novel	gene-LOC123448943	LOC123448943	probable RNA-binding protein ARP1, transcript variant X2
gene-LOC123411030	novel	gene-LOC123411030	LOC123411030	non-specific lipid-transfer protein 4.1-like
gene-LOC123425273	novel	gene-LOC123425273	LOC123425273	CDPK-related kinase 5-like
MSTRG.48168	novel	gene-LOC123408655		-
MSTRG.40324	novel	gene-LOC123401461	LOC123401461	ATP-dependent zinc metalloprotease FTSH 7, chloroplastic
gene-LOC123404157	known	gene-LOC123402456	LOC123402456	cell division cycle 20.2, cofactor of APC complex-like
gene-LOC123404234	novel	gene-LOC123404234	LOC123404234	delta-aminolevulinic acid dehydratase, chloroplastic-like
gene-LOC123407099	novel	gene-LOC123407099	LOC123407099	pentatricopeptide repeat-containing protein At5g50390, chloroplastic-like
gene-LOC123425807	novel	MSTRG.1374		-
gene-LOC123425807	novel	gene-LOC123425807	LOC123425807	autophagy protein 5-like, transcript variant X2
MSTRG.14628	novel	MSTRG.14627		-
MSTRG.41868	novel	MSTRG.41867		-
gene-LOC123427021	novel	gene-LOC123427021		-
gene-LOC123452404	novel	gene-LOC123452404		-
gene-LOC123411123	novel	gene-LOC123411123	LOC123411123	uncharacterized LOC123411123, transcript variant X3
gene-LOC123411123	novel	gene-LOC123411126	LOC123411126	rootletin
gene-LOC123398810	novel	gene-LOC123398810	LOC123398810	CEN-like protein 2
gene-LOC123426558	known	gene-LOC123426557	LOC123426557	uncharacterized LOC123426557
gene-LOC123449451	novel	gene-LOC123449451		-
gene-LOC123448270	novel	gene-LOC123448272	LOC123448272	RHOMBOID-like protein 2
gene-LOC123413252	novel	gene-LOC123413252	LOC123413252	putative receptor-like protein kinase At3g47110
gene-LOC123413252	novel	gene-LOC123413603	LOC123413603	uncharacterized LOC123413603, transcript variant X1
gene-LOC123413252	novel	gene-LOC123413252	LOC123413252	putative receptor-like protein kinase At3g47110
gene-LOC123413252	novel	gene-LOC123413603	LOC123413603	uncharacterized LOC123413603, transcript variant X1
gene-LOC123401917	novel	gene-LOC123401917	LOC123401917	anaphase-promoting complex subunit 8
gene-LOC123412391	known	gene-LOC123412503	LOC123412503	leaf-specific thionin-like
gene-LOC123401382	novel	gene-LOC123401382	LOC123401382	glucose-6-phosphate 1-dehydrogenase, cytoplasmic isoform-like
gene-LOC123449553	known	gene-LOC123449552		-
gene-LOC123396808	novel	gene-LOC123396588	LOC123396588	horcolin-like
gene-LOC123396808	novel	gene-LOC123396207	LOC123396207	mannose/glucose-specific lectin-like
gene-LOC123396808	novel	gene-LOC123396018	LOC123396018	horcolin-like
gene-LOC123396207	novel	gene-LOC123396588	LOC123396588	horcolin-like
gene-LOC123396207	novel	gene-LOC123396207	LOC123396207	mannose/glucose-specific lectin-like
gene-LOC123396207	novel	gene-LOC123396018	LOC123396018	horcolin-like
gene-LOC123396207	novel	gene-LOC123396588	LOC123396588	horcolin-like
gene-LOC123396207	novel	gene-LOC123396207	LOC123396207	mannose/glucose-specific lectin-like
gene-LOC123396207	novel	gene-LOC123396018	LOC123396018	horcolin-like
MSTRG.29125	novel	gene-LOC123396588	LOC123396588	horcolin-like
MSTRG.29125	novel	gene-LOC123396207	LOC123396207	mannose/glucose-specific lectin-like
MSTRG.29125	novel	gene-LOC123396018	LOC123396018	horcolin-like
gene-LOC123398349	novel	gene-LOC123398349	LOC123398349	probable cadmium/zinc-transporting ATPase HMA1, chloroplastic
gene-LOC123413078	novel	gene-LOC123413098	LOC123413098	Bowman-Birk type proteinase inhibitor B5-like
gene-LOC123412573	novel	gene-LOC123412573	LOC123412573	pathogenesis-related protein 1-like
gene-LOC123404441	novel	gene-LOC123404441		-
gene-LOC123404441	novel	gene-LOC123404119		-
gene-LOC123404441	novel	gene-LOC123401151		-
MSTRG.28579	novel	gene-LOC123450031		-
gene-LOC123443815	novel	gene-LOC123443815	LOC123443815	uncharacterized LOC123443815
MSTRG.37572	novel	gene-LOC123406392	LOC123406392	phosphopantetheine adenylyltransferase-like
MSTRG.10084	novel	MSTRG.10085		-
MSTRG.44971	novel	gene-LOC123410794	LOC123410794	uncharacterized LOC123410794, transcript variant X1
gene-LOC123395575	novel	gene-LOC123395575	LOC123395575	thylakoid lumenal 15.0 kDa protein 2, chloroplastic-like, transcript variant X5
gene-LOC123403049	novel	gene-LOC123403049	LOC123403049	F-box/LRR-repeat protein 20
gene-LOC123450658	novel	gene-LOC123450658	LOC123450658	uncharacterized LOC123450658
gene-LOC123441615	novel	gene-LOC123441615	LOC123441615	uncharacterized LOC123441615
gene-LOC123449200	novel	gene-LOC123449200		-
gene-LOC123441958	novel	gene-LOC123441958		-
gene-LOC123426558	known	gene-LOC123426557	LOC123426557	uncharacterized LOC123426557
gene-LOC123399266	novel	gene-LOC123399266	LOC123399266	putative disease resistance protein RGA3, transcript variant X2
gene-LOC123409180	novel	gene-LOC123409180	LOC123409180	uncharacterized LOC123409180
gene-LOC123449196	novel	gene-LOC123449196		-
gene-LOC123427328	novel	gene-LOC123427328		-
MSTRG.26363	novel	MSTRG.26362		-
gene-LOC123404720	novel	gene-LOC123403701	LOC123403701	histone H4
gene-LOC123404720	novel	gene-LOC123404720	LOC123404720	histone H4
gene-LOC123408768	novel	gene-LOC123408768	LOC123408768	uncharacterized LOC123408768, transcript variant X1
gene-LOC123425366	novel	gene-LOC123425366	LOC123425366	mitochondrial import inner membrane translocase subunit PAM16 like 2-like
gene-LOC123404363	novel	gene-LOC123404363	LOC123404363	uncharacterized LOC123404363, transcript variant X5
gene-LOC123427216	novel	gene-LOC123427216		-
gene-LOC123407355	novel	gene-LOC123407355	LOC123407355	uncharacterized LOC123407355, transcript variant X7
gene-LOC123425282	novel	gene-LOC123425282	LOC123425282	actin cytoskeleton-regulatory complex protein PAN1-like, transcript variant X2
MSTRG.1691	novel	MSTRG.1690		-
gene-LOC123407543	novel	gene-LOC123407543	LOC123407543	spastin
gene-LOC123396632	novel	gene-LOC123396632	LOC123396632	uncharacterized LOC123396632
gene-LOC123394998	known	gene-LOC123394997		-
MSTRG.2399	novel	MSTRG.2398		-
gene-LOC123449009	novel	gene-LOC123449009	LOC123449009	uncharacterized LOC123449009, transcript variant X2
gene-LOC123409577	novel	gene-LOC123409577	LOC123409577	pathogenesis-related protein 1-like
gene-LOC123429616	known	gene-LOC123425512	LOC123425512	uncharacterized LOC123425512
MSTRG.19422	novel	MSTRG.19421		-
gene-LOC123400672	novel	gene-LOC123400672	LOC123400672	uncharacterized LOC123400672
gene-LOC123419400	novel	gene-LOC123419400	LOC123419400	uncharacterized LOC123419400
gene-LOC123411281	novel	gene-LOC123410874	LOC123410874	histone H3.2
gene-LOC123411281	novel	gene-LOC123411281	LOC123411281	dirigent protein 1-like
gene-LOC123411281	novel	gene-LOC123410467	LOC123410467	histone H3.2
MSTRG.293	novel	gene-LOC123440009	LOC123440009	subtilisin-chymotrypsin inhibitor-2A-like, transcript variant X1
gene-LOC123424964	novel	gene-LOC123424964	LOC123424964	TVP38/TMEM64 family membrane protein slr0305
gene-LOC123399975	novel	gene-LOC123399975	LOC123399975	cullin-associated NEDD8-dissociated protein 1-like
MSTRG.3500	novel	MSTRG.3500		-
gene-LOC123452818	novel	gene-LOC123452818	LOC123452818	uncharacterized LOC123452818
gene-LOC123410350	novel	gene-LOC123410350	LOC123410350	aspartate aminotransferase, mitochondrial-like, transcript variant X2
gene-LOC123395199	novel	gene-LOC123395199		-
gene-LOC123407559	novel	gene-LOC123407558	LOC123407558	PI-PLC X domain-containing protein At5g67130-like
gene-LOC123444068	known	gene-LOC123444067	LOC123444067	putative receptor protein kinase ZmPK1
gene-LOC123427985	novel	gene-LOC123427985	LOC123427985	uncharacterized LOC123427985

## Sheet: S2
Table S2 LncRNA family analysis.
lncRNA id	lncRNA gene id	Family name	Family id	lncRNA start	lncRNA end	E-value	Score
MSTRG.5138.1	gene-LOC123401160	5S_rRNA	RF00001	1	106	2.7e-07	40.2
MSTRG.50828.2	MSTRG.50828	5_8S_rRNA	RF00002	1	119	2.9e-25	96.6
MSTRG.51127.1	MSTRG.51127	5_8S_rRNA	RF00002	1	84	1e-12	53.1
MSTRG.27408.1	MSTRG.27408	U2	RF00004	3	195	1.5e-35	159.2
MSTRG.20535.1	MSTRG.20535	tRNA	RF00005	1441	1513	8.1e-15	68.6
MSTRG.3946.5	gene-LOC123440930	tRNA	RF00005	1287	1359	7.5e-14	65.5
MSTRG.3946.5	gene-LOC123440930	tRNA	RF00005	675	747	1.6e-10	53.7
MSTRG.28913.2	gene-LOC123397556	SNORD14	RF00016	4505	4625	6.7e-25	108.7
rna-XR_006610275.1	gene-LOC123398893	SNORD14	RF00016	4341	4461	7.7e-25	108.7
rna-XR_006622324.1	gene-LOC123426846	SNORD14	RF00016	1691	1811	9.1e-25	107.2
MSTRG.28913.2	gene-LOC123397556	snoR30	RF00046	4005	4100	2.9e-21	92.6
rna-XR_006610275.1	gene-LOC123398893	snoR30	RF00046	3807	3902	3.3e-21	92.6
MSTRG.12047.3	gene-LOC123427203	SNORD25	RF00054	919	1007	3.6e-18	82
MSTRG.40048.2	MSTRG.40048	SNORD25	RF00054	353	448	9.9e-16	73.2
rna-XR_006632015.1	gene-LOC123449425	SNORD25	RF00054	1495	1590	1e-15	74.1
MSTRG.27194.4	gene-LOC123449425	SNORD25	RF00054	1243	1338	1.2e-15	74.1
MSTRG.27194.4	gene-LOC123449425	SNORD25	RF00054	3127	3222	1e-14	70.7
MSTRG.12047.3	gene-LOC123427203	SNORD25	RF00054	603	689	4.1e-14	67.2
rna-XR_006621814.1	gene-LOC123425354	SNORD96	RF00055	2674	2579	7.8e-12	63.7
rna-XR_006621814.1	gene-LOC123425354	SNORD96	RF00055	2922	2831	1e-11	63.2
rna-XR_006611060.1	gene-LOC123401266	mir-156	RF00073	274	358	3.4e-14	68
rna-XR_006611061.1	gene-LOC123401266	mir-156	RF00073	274	358	3.4e-14	68
rna-XR_006611059.1	gene-LOC123401266	mir-156	RF00073	274	358	3.9e-14	68
rna-XR_006622368.1	gene-LOC123427151	mir-156	RF00073	580	669	2.7e-12	62.4
MSTRG.34529.2	MSTRG.34529	SNORD33	RF00133	105	190	1.9e-06	46
MSTRG.34529.2	MSTRG.34529	snoZ196	RF00134	407	492	3.6e-10	66.4
rna-XR_006631508.1	gene-LOC123447477	snoZ223	RF00135	331	425	1.7e-16	76.7
MSTRG.49364.1	MSTRG.49364	snoZ223	RF00135	694	788	2.5e-16	77.4
rna-XR_006632015.1	gene-LOC123449425	snoZ223	RF00135	2305	2398	3e-14	71.3
MSTRG.27194.4	gene-LOC123449425	snoZ223	RF00135	2053	2146	3.7e-14	71.3
rna-XR_006632015.1	gene-LOC123449425	snoZ223	RF00135	836	930	2.2e-13	68.1
MSTRG.27194.4	gene-LOC123449425	snoZ223	RF00135	584	678	2.7e-13	68.1
MSTRG.34529.2	MSTRG.34529	snoZ105	RF00145	1070	1136	6.1e-08	55.7
MSTRG.28079.1	MSTRG.28079	snoZ103	RF00149	225	323	2.6e-22	101.6
MSTRG.42276.2	MSTRG.42276	snoZ103	RF00149	57	155	4.1e-22	100.6
MSTRG.42276.3	MSTRG.42276	snoZ103	RF00149	69	167	4.1e-22	100.6
rna-XR_006631148.1	gene-LOC123445742	snoZ103	RF00149	991	1089	2.7e-21	99.9
MSTRG.28079.1	MSTRG.28079	snoZ103	RF00149	423	517	1.7e-20	94.7
MSTRG.28079.1	MSTRG.28079	snoZ103	RF00149	728	827	2.7e-19	90
MSTRG.28079.1	MSTRG.28079	snoZ103	RF00149	568	662	2.8e-18	86.1
MSTRG.42276.3	MSTRG.42276	snoZ103	RF00149	245	342	1e-17	83.6
MSTRG.42276.2	MSTRG.42276	snoZ103	RF00149	233	330	1.1e-17	83.6
MSTRG.30061.2	MSTRG.30061	snoZ159	RF00160	155	236	2e-15	79.2
MSTRG.30061.2	MSTRG.30061	snoZ159	RF00160	609	704	1.2e-14	76.3
MSTRG.6301.2	MSTRG.6301	snoZ159	RF00160	1	92	1.3e-13	68
MSTRG.6301.1	MSTRG.6301	snoZ159	RF00160	1	84	4e-11	58.4
rna-XR_006632015.1	gene-LOC123449425	snoZ278	RF00201	1056	1167	2.3e-06	41.6
MSTRG.27194.4	gene-LOC123449425	snoZ278	RF00201	804	915	2.7e-06	41.6
MSTRG.27194.4	gene-LOC123449425	snoR64	RF00267	2614	2706	4.7e-14	71
rna-XR_006632015.1	gene-LOC123449425	snoR16	RF00296	569	653	1.5e-14	81.6
MSTRG.27194.4	gene-LOC123449425	snoR16	RF00296	317	401	1.8e-14	81.6
rna-XR_006632015.1	gene-LOC123449425	snoR16	RF00296	434	522	3e-11	67.8
MSTRG.27194.4	gene-LOC123449425	snoR16	RF00296	182	270	3.6e-11	67.8
MSTRG.22460.1	gene-LOC123446843	snoR86	RF00303	388	506	7.5e-18	91.8
MSTRG.22460.1	gene-LOC123446843	snoR86	RF00303	187	305	8.9e-17	87.1
MSTRG.22460.1	gene-LOC123446843	snoR86	RF00303	12	131	1.7e-16	85.9
MSTRG.6057.1	MSTRG.6057	snosnR60_Z15	RF00309	472	565	1.3e-13	77.6
MSTRG.28913.2	gene-LOC123397556	snosnR60_Z15	RF00309	3024	3117	6.6e-13	78.1
rna-XR_006610275.1	gene-LOC123398893	snosnR60_Z15	RF00309	2826	2919	7.7e-13	78.1
rna-XR_006621814.1	gene-LOC123425354	snosnR60_Z15	RF00309	1500	1406	2.3e-10	66.5
MSTRG.12047.3	gene-LOC123427203	snosnR60_Z15	RF00309	1750	1844	1.1e-07	53.7
rna-XR_006610264.1	gene-LOC123398819	snoZ188	RF00311	288	397	1.1e-12	64
rna-XR_006610265.1	gene-LOC123398819	snoZ188	RF00311	288	397	1.2e-12	64
rna-XR_006622848.1	gene-LOC123430074	snoZ247	RF00321	628	765	6.6e-06	39.6
rna-XR_006631148.1	gene-LOC123445742	snoZ161_228	RF00328	1320	1408	4.4e-13	68.2
rna-XR_006631148.1	gene-LOC123445742	snoZ162	RF00329	1502	1591	1.2e-08	51.1
MSTRG.28913.2	gene-LOC123397556	snoZ43	RF00330	3221	3316	4e-22	97.8
MSTRG.6057.1	MSTRG.6057	snoZ43	RF00330	635	729	4.5e-22	94.7
rna-XR_006610275.1	gene-LOC123398893	snoZ43	RF00330	3023	3118	4.6e-22	97.8
rna-XR_006621814.1	gene-LOC123425354	snoZ43	RF00330	1925	1832	1.9e-15	73.4
rna-XR_006632015.1	gene-LOC123449425	snoZ43	RF00330	4243	4329	2.4e-15	73.2
MSTRG.27194.4	gene-LOC123449425	snoZ43	RF00330	4987	5073	2.9e-15	73.2
MSTRG.22460.1	gene-LOC123446843	snoZ266	RF00332	583	654	2e-08	48.7
rna-XR_006622324.1	gene-LOC123426846	snoZ112	RF00337	1258	1440	2.8e-33	159.4
MSTRG.37572.3	MSTRG.37572	snoR1	RF00345	298	385	1.6e-18	82
MSTRG.37572.2	MSTRG.37572	snoR1	RF00345	291	378	1.7e-18	82
MSTRG.37572.2	MSTRG.37572	snoR1	RF00345	151	242	1e-16	75.4
MSTRG.37572.3	MSTRG.37572	snoR1	RF00345	158	249	1e-16	75.4
rna-XR_006622324.1	gene-LOC123426846	snoZ152	RF00350	1104	1197	1.3e-11	64.9
rna-XR_006619354.1	gene-LOC123420939	snoR44_J54	RF00357	297	390	8.9e-15	73.3
MSTRG.6302.1	MSTRG.6302	snoR44_J54	RF00357	1105	1198	3.4e-14	73.3
MSTRG.28913.2	gene-LOC123397556	snoZ101	RF00358	1435	1532	1.3e-18	92
rna-XR_006610275.1	gene-LOC123398893	snoZ101	RF00358	1237	1334	1.5e-18	92
MSTRG.28913.2	gene-LOC123397556	snoZ101	RF00358	1992	2088	1.9e-17	87.5
rna-XR_006610275.1	gene-LOC123398893	snoZ101	RF00358	1794	1890	2.2e-17	87.5
MSTRG.28913.2	gene-LOC123397556	snoZ101	RF00358	1108	1204	2.3e-17	87.1
MSTRG.28913.2	gene-LOC123397556	snoZ101	RF00358	789	886	3.5e-17	86.4
rna-XR_006610275.1	gene-LOC123398893	snoZ101	RF00358	674	771	4e-17	86.4
rna-XR_006632015.1	gene-LOC123449425	snoZ101	RF00358	3031	3128	5e-17	85.7
MSTRG.27194.4	gene-LOC123449425	snoZ101	RF00358	3813	3910	6.1e-17	85.7
rna-XR_006610275.1	gene-LOC123398893	snoZ101	RF00358	916	1006	8e-12	65.8
rna-XR_006632015.1	gene-LOC123449425	snoZ102_R77	RF00359	3421	3507	5e-12	73.8
MSTRG.27194.4	gene-LOC123449425	snoZ102_R77	RF00359	4203	4289	6.1e-12	73.8
MSTRG.28913.2	gene-LOC123397556	snoZ102_R77	RF00359	1605	1691	4.5e-11	69.8
rna-XR_006610275.1	gene-LOC123398893	snoZ102_R77	RF00359	1407	1493	5.2e-11	69.8
MSTRG.28913.2	gene-LOC123397556	snoZ102_R77	RF00359	1247	1332	4.3e-09	61.2
rna-XR_006610275.1	gene-LOC123398893	snoZ102_R77	RF00359	1049	1134	5e-09	61.2
MSTRG.28913.2	gene-LOC123397556	snoZ102_R77	RF00359	1794	1877	7.3e-09	60.2
rna-XR_006610275.1	gene-LOC123398893	snoZ102_R77	RF00359	1596	1679	8.5e-09	60.2
rna-XR_006632015.1	gene-LOC123449425	snoZ102_R77	RF00359	3621	3704	7.9e-06	47.1
rna-XR_006632015.1	gene-LOC123449425	snoZ102_R77	RF00359	3172	3250	8.7e-06	46.9
MSTRG.27194.4	gene-LOC123449425	snoZ102_R77	RF00359	4403	4486	9.5e-06	47.1
MSTRG.27194.4	gene-LOC123449425	snoZ102_R77	RF00359	3954	4032	1.1e-05	46.9
MSTRG.28913.2	gene-LOC123397556	snoZ102_R77	RF00359	933	1013	0.00014	41.7
rna-XR_006610275.1	gene-LOC123398893	snoZ102_R77	RF00359	818	898	0.00016	41.7
MSTRG.28913.2	gene-LOC123397556	snoZ107_R87	RF00360	3825	3928	1.1e-24	108.6
rna-XR_006610275.1	gene-LOC123398893	snoZ107_R87	RF00360	3627	3730	1.3e-24	108.6
rna-XR_006613035.1	gene-LOC123410353	mir-399	RF00445	1867	1755	5.6e-18	71.4
MSTRG.34529.2	MSTRG.34529	snoF1_F2	RF00482	585	730	4.7e-13	70.4
rna-XR_006630480.1	gene-LOC123442509	MIR159	RF00638	259	454	2.2e-28	125.6
MSTRG.24089.2	MSTRG.24089	MIR159	RF00638	1733	1940	1.5e-23	108.4
rna-XR_006632569.1	gene-LOC123452180	MIR167_1	RF00640	117	229	3.1e-16	68.3
MSTRG.48565.1	MSTRG.48565	MIR171_1	RF00643	480	579	7.9e-14	71.2
MSTRG.48565.1	MSTRG.48565	MIR171_1	RF00643	577	478	1.3e-09	54.2
rna-XR_006622419.1	gene-LOC123427673	MIR169_2	RF00645	2036	1933	1.4e-23	83.1
rna-XR_006610438.1	gene-LOC123399823	MIR169_2	RF00645	80	212	7e-15	55.2
rna-XR_006622275.1	gene-LOC123426567	MIR169_2	RF00645	497	618	1.3e-14	55.5
rna-XR_006622419.1	gene-LOC123427673	MIR169_2	RF00645	1935	2038	1.4e-14	56.8
rna-XR_006611254.1	gene-LOC123402300	MIR394	RF00688	350	470	6.6e-18	83.1
rna-XR_006611253.1	gene-LOC123402300	MIR394	RF00688	350	470	1e-17	83.1
rna-XR_006610438.1	gene-LOC123399823	MIR169_5	RF00865	218	73	5.9e-19	89.3
rna-XR_006622275.1	gene-LOC123426567	MIR169_5	RF00865	624	486	1.4e-11	61.4
rna-XR_006621911.1	gene-LOC123425846	MIR1122	RF00906	56	191	1.9e-29	130.1
rna-XR_006621909.1	gene-LOC123425846	MIR1122	RF00906	59	194	2e-29	130.1
rna-XR_006621910.1	gene-LOC123425846	MIR1122	RF00906	59	194	2.1e-29	130.1
rna-XR_006612101.1	gene-LOC123406308	MIR1122	RF00906	656	521	2.2e-28	126
rna-XR_006621911.1	gene-LOC123425846	MIR1122	RF00906	191	56	1.4e-27	122.9
rna-XR_006621909.1	gene-LOC123425846	MIR1122	RF00906	194	59	1.5e-27	122.9
rna-XR_006621910.1	gene-LOC123425846	MIR1122	RF00906	194	59	1.6e-27	122.9
MSTRG.7914.2	gene-LOC123424964	MIR1122	RF00906	2227	2103	2e-26	119.2
rna-XR_006612101.1	gene-LOC123406308	MIR1122	RF00906	521	656	2.8e-25	113.9
rna-XR_006612664.1	gene-LOC123407723	MIR1122	RF00906	1481	1615	2.6e-24	112.8
rna-XR_006630295.1	gene-LOC123440182	MIR1122	RF00906	453	577	1.6e-23	109.1
rna-XR_006630297.1	gene-LOC123440182	MIR1122	RF00906	456	580	1.6e-23	109.1
rna-XR_006621697.1	gene-LOC123424536	MIR1122	RF00906	453	588	2.2e-23	106.6
MSTRG.7914.2	gene-LOC123424964	MIR1122	RF00906	2103	2227	4.2e-23	106.4
rna-XR_006621697.1	gene-LOC123424536	MIR1122	RF00906	588	453	8.3e-23	104.4
rna-XR_006632620.1	gene-LOC123452587	MIR1122	RF00906	496	373	1.2e-22	104.4
rna-XR_006612664.1	gene-LOC123407723	MIR1122	RF00906	1615	1481	1.4e-22	106.1
rna-XR_006611348.1	gene-LOC123402794	MIR1122	RF00906	2000	1877	2.4e-22	104.6
MSTRG.18904.4	gene-LOC123444206	MIR1122	RF00906	1382	1517	2.7e-22	103.4
MSTRG.18904.1	gene-LOC123444206	MIR1122	RF00906	1435	1570	3e-22	103.4
rna-XR_006630297.1	gene-LOC123440182	MIR1122	RF00906	580	456	4.6e-22	103.4
rna-XR_006630295.1	gene-LOC123440182	MIR1122	RF00906	577	453	4.9e-22	103.4
rna-XR_006610237.1	gene-LOC123398701	MIR1122	RF00906	525	648	7.8e-21	96.5
rna-XR_006610209.1	gene-LOC123398604	MIR1122	RF00906	476	608	2e-20	96
rna-XR_006610214.1	gene-LOC123398604	MIR1122	RF00906	476	608	2e-20	96
rna-XR_006610215.1	gene-LOC123398604	MIR1122	RF00906	476	608	2.1e-20	96
rna-XR_006611348.1	gene-LOC123402794	MIR1122	RF00906	1877	2000	2.1e-20	97
rna-XR_006610210.1	gene-LOC123398604	MIR1122	RF00906	476	608	2.4e-20	96
rna-XR_006610213.1	gene-LOC123398604	MIR1122	RF00906	476	608	2.5e-20	96
rna-XR_006610216.1	gene-LOC123398604	MIR1122	RF00906	476	608	2.5e-20	96
rna-XR_006610212.1	gene-LOC123398604	MIR1122	RF00906	489	621	2.6e-20	96
rna-XR_006610211.1	gene-LOC123398604	MIR1122	RF00906	476	608	2.7e-20	96
rna-XR_006610209.1	gene-LOC123398604	MIR1122	RF00906	608	476	7.3e-20	93.9
rna-XR_006610214.1	gene-LOC123398604	MIR1122	RF00906	608	476	7.3e-20	93.9
rna-XR_006610215.1	gene-LOC123398604	MIR1122	RF00906	608	476	7.7e-20	93.9
rna-XR_006610210.1	gene-LOC123398604	MIR1122	RF00906	608	476	8.7e-20	93.9
rna-XR_006610213.1	gene-LOC123398604	MIR1122	RF00906	608	476	8.9e-20	93.9
rna-XR_006610216.1	gene-LOC123398604	MIR1122	RF00906	608	476	9e-20	93.9
rna-XR_006610212.1	gene-LOC123398604	MIR1122	RF00906	621	489	9.2e-20	93.9
rna-XR_006610211.1	gene-LOC123398604	MIR1122	RF00906	608	476	9.7e-20	93.9
rna-XR_006632620.1	gene-LOC123452587	MIR1122	RF00906	373	496	1.6e-19	92.4
rna-XR_006610462.1	gene-LOC123399993	MIR1122	RF00906	526	403	2.3e-19	91.1
rna-XR_006622538.1	gene-LOC123428393	MIR1122	RF00906	1	125	4.5e-19	88.7
MSTRG.26548.1	gene-LOC123450658	MIR1122	RF00906	2080	2194	6.4e-19	90
rna-XR_006610237.1	gene-LOC123398701	MIR1122	RF00906	648	525	8e-19	88.7
MSTRG.18904.4	gene-LOC123444206	MIR1122	RF00906	1517	1382	1.1e-18	89.5
MSTRG.18904.1	gene-LOC123444206	MIR1122	RF00906	1570	1435	1.2e-18	89.5
rna-XR_006622538.1	gene-LOC123428393	MIR1122	RF00906	125	1	1.3e-18	86.9
rna-XR_006622741.1	gene-LOC123429760	MIR1122	RF00906	248	372	1.4e-18	86.1
MSTRG.18851.1	gene-LOC123444182	MIR1122	RF00906	1083	950	4e-18	86.5
rna-XR_006610462.1	gene-LOC123399993	MIR1122	RF00906	403	526	4.9e-18	86
MSTRG.26548.1	gene-LOC123450658	MIR1122	RF00906	2194	2080	1.1e-16	81.3
MSTRG.23269.1	MSTRG.23269	MIR1122	RF00906	108	1	2.6e-16	77.2
MSTRG.41247.2	gene-LOC123401416	MIR444	RF00920	402	574	2.4e-34	144.8
rna-XR_006613151.1	gene-LOC123410992	MIR444	RF00920	659	793	2.5e-27	117.8
rna-XR_006613152.1	gene-LOC123410992	MIR444	RF00920	663	797	2.6e-27	117.8
MSTRG.28913.2	gene-LOC123397556	snoR77Y	RF01178	4268	4350	2.7e-10	58.9
rna-XR_006610275.1	gene-LOC123398893	snoR77Y	RF01178	4104	4186	3.2e-10	58.9
rna-XR_006632015.1	gene-LOC123449425	snoU83	RF01179	3930	4008	9e-09	58.8
MSTRG.6057.1	MSTRG.6057	snoU83	RF01179	341	418	3.9e-08	52.5
MSTRG.28913.2	gene-LOC123397556	snoU83	RF01179	2875	2952	6.4e-07	50.8
rna-XR_006610275.1	gene-LOC123398893	snoU83	RF01179	2677	2754	7.5e-07	50.8
MSTRG.49364.1	MSTRG.49364	snoR97	RF01215	983	1088	1.2e-13	86.8
rna-XR_006632015.1	gene-LOC123449425	snoR97	RF01215	1265	1369	4e-11	76.5
MSTRG.27194.4	gene-LOC123449425	snoR97	RF01215	1013	1117	4.8e-11	76.5
MSTRG.49364.1	MSTRG.49364	snoR111	RF01228	144	263	1.7e-07	49.1
MSTRG.6302.1	MSTRG.6302	snoR77	RF01230	708	843	3.4e-20	109.9
MSTRG.6302.1	MSTRG.6302	snoR77	RF01230	895	1030	2.6e-19	105.9
rna-XR_006619354.1	gene-LOC123420939	snoR77	RF01230	87	222	2.8e-18	98.5
MSTRG.28913.2	gene-LOC123397556	snoR8a	RF01284	2225	2310	2.5e-11	66.2
rna-XR_006610275.1	gene-LOC123398893	snoR8a	RF01284	2027	2112	2.9e-11	66.2
MSTRG.28913.2	gene-LOC123397556	snoR8a	RF01284	2514	2599	1.4e-10	63.2
rna-XR_006610275.1	gene-LOC123398893	snoR8a	RF01284	2316	2401	1.6e-10	63.2
MSTRG.28913.2	gene-LOC123397556	snoU31b	RF01285	3626	3710	7.5e-13	68.7
rna-XR_006610275.1	gene-LOC123398893	snoU31b	RF01285	3428	3512	8.7e-13	68.7
MSTRG.12047.3	gene-LOC123427203	snoU31b	RF01285	2304	2388	1.3e-10	58.7
MSTRG.4833.1	MSTRG.4833	snoU31b	RF01285	342	431	1.3e-10	58.7
rna-XR_006631148.1	gene-LOC123445742	snoR26	RF01286	172	268	2.5e-16	82.6
rna-XR_006631148.1	gene-LOC123445742	snoR27	RF01287	334	418	1.1e-06	52.4
rna-XR_006622324.1	gene-LOC123426846	snoR2	RF01292	1471	1617	9.1e-19	96.6
MSTRG.49364.1	MSTRG.49364	snoU36a	RF01302	544	628	3.1e-18	84.3
rna-XR_006632015.1	gene-LOC123449425	snoU36a	RF01302	707	792	1.3e-17	83.6
MSTRG.27194.4	gene-LOC123449425	snoU36a	RF01302	455	540	1.6e-17	83.6
rna-XR_006621814.1	gene-LOC123425354	snoR118	RF01424	2464	2377	3.7e-10	61.9
MSTRG.49364.1	MSTRG.49364	snoR134	RF01430	332	487	8e-17	80.8
rna-XR_006621814.1	gene-LOC123425354	snoR135	RF01431	3551	3407	2.1e-21	104.7
rna-XR_006621814.1	gene-LOC123425354	snoR135	RF01431	3775	3632	1.8e-18	92.5
rna-XR_006621814.1	gene-LOC123425354	snoR135	RF01431	3355	3212	4.4e-17	86.8
MSTRG.6301.1	MSTRG.6301	snoR137	RF01433	177	322	7e-10	58.2
MSTRG.30061.2	MSTRG.30061	snoR137	RF01433	787	930	3.8e-09	59.4
MSTRG.6301.2	MSTRG.6301	snoR137	RF01433	185	326	2.6e-07	46.3
MSTRG.49643.1	gene-LOC123412636	Plant_U3	RF01847	1	222	4.8e-55	189.1
MSTRG.35607.1	MSTRG.35607	Plant_U3	RF01847	307	525	4.5e-54	187.1
MSTRG.35568.1	MSTRG.35568	Plant_U3	RF01847	1	218	7e-52	179.2
MSTRG.49644.1	gene-LOC123412636	Plant_U3	RF01847	303	91	1.1e-47	165.2
MSTRG.43051.6	gene-LOC123413252	Plant_SRP	RF01855	1	304	3.2e-69	236.3
MSTRG.43051.1	gene-LOC123413252	Plant_SRP	RF01855	3	304	4.3e-69	235.9
MSTRG.43051.3	gene-LOC123413252	Plant_SRP	RF01855	3	304	2.4e-68	233.4
MSTRG.20349.1	MSTRG.20349	Plant_SRP	RF01855	1	304	1.3e-67	231
MSTRG.43051.2	gene-LOC123413252	Plant_SRP	RF01855	3	304	4e-67	229.4
MSTRG.43051.5	gene-LOC123413252	Plant_SRP	RF01855	1	304	1.2e-66	227.7
MSTRG.43052.1	gene-LOC123413252	Plant_SRP	RF01855	299	1	3.5e-65	222.9
MSTRG.27796.1	MSTRG.27796	Plant_SRP	RF01855	2	298	6.8e-64	218.6
MSTRG.20350.1	MSTRG.20350	Plant_SRP	RF01855	301	1	9.4e-64	218.2
MSTRG.43051.4	gene-LOC123413252	Plant_SRP	RF01855	2	299	1.5e-63	218.5
MSTRG.43052.2	gene-LOC123413252	Plant_SRP	RF01855	299	1	3.5e-63	216.3
MSTRG.43052.3	gene-LOC123413252	Plant_SRP	RF01855	299	1	3.4e-61	209.7
MSTRG.43052.4	MSTRG.43052	Plant_SRP	RF01855	296	1	7.4e-57	195.3
MSTRG.27915.6	gene-LOC123449718	MIR2118	RF01911	185	15	2.6e-29	133.1
MSTRG.27915.6	gene-LOC123449718	MIR2118	RF01911	419	249	4.5e-29	132.1
MSTRG.29560.1	MSTRG.29560	SSU_rRNA_eukarya	RF01960	1	581	1.4e-168	562
MSTRG.38021.1	MSTRG.38021	SSU_rRNA_eukarya	RF01960	1	294	1.7e-54	186.5
MSTRG.50662.1	MSTRG.50662	SSU_rRNA_eukarya	RF01960	1	216	3.3e-39	136.6
MSTRG.45967.1	MSTRG.45967	SSU_rRNA_eukarya	RF01960	1	193	9.2e-39	134.8
MSTRG.40048.2	MSTRG.40048	snoR136	RF02410	499	647	1e-06	48.7
rna-XR_006632015.1	gene-LOC123449425	snoR136	RF02410	1658	1802	1.4e-06	49.3
MSTRG.27194.4	gene-LOC123449425	snoR136	RF02410	1406	1550	1.7e-06	49.3
rna-XR_006622564.1	gene-LOC123428481	mir-393	RF02516	117	211	3.9e-14	66
rna-XR_006622565.1	gene-LOC123428481	mir-393	RF02516	117	211	3.9e-14	66
MSTRG.34529.2	MSTRG.34529	SNOR75	RF02539	933	1019	6.8e-22	97.4
MSTRG.34529.2	MSTRG.34529	SNOR75	RF02539	762	848	3.7e-17	80.2
rna-XR_006610102.1	gene-LOC123398182	LSU_rRNA_bacteria	RF02541	113	1	1.7e-22	72.1
MSTRG.45965.1	MSTRG.45965	LSU_rRNA_eukarya	RF02543	1	1724	0	1642.6
MSTRG.38002.1	MSTRG.38002	LSU_rRNA_eukarya	RF02543	1	910	2.6e-216	849.9
MSTRG.29505.1	MSTRG.29505	LSU_rRNA_eukarya	RF02543	1	874	8.8e-208	816.8
MSTRG.38002.2	MSTRG.38002	LSU_rRNA_eukarya	RF02543	1	732	1.3e-207	816
MSTRG.24251.4	MSTRG.24251	LSU_rRNA_eukarya	RF02543	1	1155	2.3e-204	804.1
MSTRG.24251.3	MSTRG.24251	LSU_rRNA_eukarya	RF02543	1	878	1.4e-196	773.4
MSTRG.1716.3	MSTRG.1716	LSU_rRNA_eukarya	RF02543	1	680	9.4e-194	762.2
MSTRG.24251.1	MSTRG.24251	LSU_rRNA_eukarya	RF02543	1	705	2.3e-190	749.2
MSTRG.45965.2	MSTRG.45965	LSU_rRNA_eukarya	RF02543	1	974	4.1e-189	744.7
MSTRG.1716.2	MSTRG.1716	LSU_rRNA_eukarya	RF02543	1	664	6.7e-185	727.7
MSTRG.1716.5	MSTRG.1716	LSU_rRNA_eukarya	RF02543	1	789	1.7e-183	722.5
MSTRG.29558.3	MSTRG.29558	LSU_rRNA_eukarya	RF02543	749	1	1.2e-148	587.4
MSTRG.29559.1	MSTRG.29559	LSU_rRNA_eukarya	RF02543	1	715	6.1e-147	580.8
MSTRG.45977.1	MSTRG.45977	LSU_rRNA_eukarya	RF02543	1	631	3.2e-144	570
MSTRG.38023.1	MSTRG.38023	LSU_rRNA_eukarya	RF02543	1	686	3.6e-142	562.2
MSTRG.1716.1	MSTRG.1716	LSU_rRNA_eukarya	RF02543	1	432	3.1e-130	515.2
MSTRG.29559.2	MSTRG.29559	LSU_rRNA_eukarya	RF02543	1	656	8.2e-128	506.5
MSTRG.1739.1	gene-LOC123397592	LSU_rRNA_eukarya	RF02543	1	467	3.4e-122	484.3
MSTRG.8942.1	MSTRG.8942	LSU_rRNA_eukarya	RF02543	1	623	2.1e-113	450.6
MSTRG.50881.2	MSTRG.50881	LSU_rRNA_eukarya	RF02543	1	331	1.2e-110	438.8
MSTRG.1736.1	MSTRG.1736	LSU_rRNA_eukarya	RF02543	1	408	8.7e-105	416.7
MSTRG.50475.1	MSTRG.50475	LSU_rRNA_eukarya	RF02543	1	354	6.9e-100	397.2
MSTRG.8943.1	MSTRG.8943	LSU_rRNA_eukarya	RF02543	553	1	5.8e-99	394.4
MSTRG.1735.1	MSTRG.1735	LSU_rRNA_eukarya	RF02543	1	389	3.7e-98	390.7
MSTRG.29489.1	MSTRG.29489	LSU_rRNA_eukarya	RF02543	1	525	1.2e-96	385.3
MSTRG.50881.1	MSTRG.50881	LSU_rRNA_eukarya	RF02543	1	293	2.4e-96	383.2
MSTRG.29516.2	MSTRG.29516	LSU_rRNA_eukarya	RF02543	1	522	5.3e-94	375.1
MSTRG.24251.2	MSTRG.24251	LSU_rRNA_eukarya	RF02543	1	578	4e-93	371.8
MSTRG.29540.1	MSTRG.29540	LSU_rRNA_eukarya	RF02543	466	1	8.3e-91	362.5
MSTRG.38013.1	MSTRG.38013	LSU_rRNA_eukarya	RF02543	1	425	5.9e-87	347.4
MSTRG.1723.1	MSTRG.1723	LSU_rRNA_eukarya	RF02543	1	478	3.8e-85	340.6
MSTRG.38042.1	MSTRG.38042	LSU_rRNA_eukarya	RF02543	481	1	7.5e-85	339.5
MSTRG.50905.1	MSTRG.50905	LSU_rRNA_eukarya	RF02543	1	381	1.6e-84	337.8
MSTRG.38024.1	MSTRG.38024	LSU_rRNA_eukarya	RF02543	415	1	3e-84	336.9
MSTRG.50905.3	MSTRG.50905	LSU_rRNA_eukarya	RF02543	1	370	6.6e-84	335.4
MSTRG.29551.2	MSTRG.29551	LSU_rRNA_eukarya	RF02543	410	1	2e-83	333.7
MSTRG.1723.5	MSTRG.1723	LSU_rRNA_eukarya	RF02543	1	462	3.5e-83	332.9
MSTRG.29558.4	MSTRG.29558	LSU_rRNA_eukarya	RF02543	421	1	1.8e-82	330.1
MSTRG.29562.6	gene-LOC123396305	LSU_rRNA_eukarya	RF02543	1	478	2.5e-82	329.7
MSTRG.1716.6	MSTRG.1716	LSU_rRNA_eukarya	RF02543	1	446	2.6e-82	329.5
MSTRG.29504.1	MSTRG.29504	LSU_rRNA_eukarya	RF02543	1	331	2.9e-82	328.8
MSTRG.29551.1	MSTRG.29551	LSU_rRNA_eukarya	RF02543	470	1	4.7e-81	324.7
MSTRG.29558.2	MSTRG.29558	LSU_rRNA_eukarya	RF02543	445	1	5.4e-80	320.5
MSTRG.29562.1	gene-LOC123396305	LSU_rRNA_eukarya	RF02543	1	384	2.4e-78	313.9
MSTRG.1723.3	MSTRG.1723	LSU_rRNA_eukarya	RF02543	1	370	5e-76	304.8
MSTRG.1723.2	MSTRG.1723	LSU_rRNA_eukarya	RF02543	1	458	7.5e-76	304.5
MSTRG.50877.1	MSTRG.50877	LSU_rRNA_eukarya	RF02543	1	383	8e-76	304.1
MSTRG.29532.1	MSTRG.29532	LSU_rRNA_eukarya	RF02543	346	1	3.7e-75	301.4
MSTRG.1739.2	gene-LOC123397592	LSU_rRNA_eukarya	RF02543	1	253	1.3e-74	298.8
MSTRG.1712.1	MSTRG.1712	LSU_rRNA_eukarya	RF02543	1	388	9.2e-73	292.3
MSTRG.51141.1	MSTRG.51141	LSU_rRNA_eukarya	RF02543	294	1	1.2e-72	291.4
MSTRG.37992.1	MSTRG.37992	LSU_rRNA_eukarya	RF02543	1	322	1.9e-71	286.9
MSTRG.38039.1	MSTRG.38039	LSU_rRNA_eukarya	RF02543	326	1	3.5e-70	282
MSTRG.29537.1	MSTRG.29537	LSU_rRNA_eukarya	RF02543	363	1	9.8e-70	280.4
MSTRG.29516.1	MSTRG.29516	LSU_rRNA_eukarya	RF02543	1	345	1.6e-69	279.6
MSTRG.1720.1	MSTRG.1720	LSU_rRNA_eukarya	RF02543	253	1	2.4e-69	278.3
MSTRG.1715.1	MSTRG.1715	LSU_rRNA_eukarya	RF02543	373	112	8.5e-69	276.8
MSTRG.24256.1	MSTRG.24256	LSU_rRNA_eukarya	RF02543	349	1	8.5e-68	272.9
MSTRG.50937.1	MSTRG.50937	LSU_rRNA_eukarya	RF02543	1	306	1.4e-67	271.8
MSTRG.50937.2	MSTRG.50937	LSU_rRNA_eukarya	RF02543	1	306	1.4e-67	271.8
MSTRG.29497.1	MSTRG.29497	LSU_rRNA_eukarya	RF02543	1	314	6.8e-67	269.2
MSTRG.1709.1	MSTRG.1709	LSU_rRNA_eukarya	RF02543	1	360	6.5e-66	265.6
MSTRG.29558.5	MSTRG.29558	LSU_rRNA_eukarya	RF02543	295	1	8.4e-66	264.9
MSTRG.29565.1	MSTRG.29565	LSU_rRNA_eukarya	RF02543	356	1	9.3e-66	265
MSTRG.51153.5	MSTRG.51153	LSU_rRNA_eukarya	RF02543	1	404	4.3e-65	262.6
MSTRG.50963.2	MSTRG.50963	LSU_rRNA_eukarya	RF02543	1	330	6.5e-65	261.6
MSTRG.50666.1	MSTRG.50666	LSU_rRNA_eukarya	RF02543	1	534	2.7e-64	260
MSTRG.51153.6	MSTRG.51153	LSU_rRNA_eukarya	RF02543	1	385	7.3e-64	257.8
MSTRG.29525.1	MSTRG.29525	LSU_rRNA_eukarya	RF02543	1	373	1e-63	257.1
MSTRG.29489.2	MSTRG.29489	LSU_rRNA_eukarya	RF02543	1	400	2.7e-63	255.7
MSTRG.29562.3	gene-LOC123396305	LSU_rRNA_eukarya	RF02543	1	313	3.3e-63	254.9
MSTRG.38044.1	MSTRG.38044	LSU_rRNA_eukarya	RF02543	1	532	9.1e-62	250.2
MSTRG.45966.1	MSTRG.45966	LSU_rRNA_eukarya	RF02543	303	1	4.1e-61	246.7
MSTRG.1723.6	MSTRG.1723	LSU_rRNA_eukarya	RF02543	1	507	4.8e-61	247.3
MSTRG.51153.2	MSTRG.51153	LSU_rRNA_eukarya	RF02543	1	383	1.1e-58	237.8
MSTRG.29562.5	MSTRG.29562	LSU_rRNA_eukarya	RF02543	1	501	5.3e-58	235.5
MSTRG.29556.1	MSTRG.29556	LSU_rRNA_eukarya	RF02543	275	1	2.5e-57	231.9
MSTRG.50710.1	MSTRG.50710	LSU_rRNA_eukarya	RF02543	1	232	1.8e-56	228.9
MSTRG.50905.2	MSTRG.50905	LSU_rRNA_eukarya	RF02543	1	495	3.4e-56	228.5
MSTRG.1710.1	MSTRG.1710	LSU_rRNA_eukarya	RF02543	323	1	4.3e-56	227.4
MSTRG.1741.1	MSTRG.1741	LSU_rRNA_eukarya	RF02543	1	415	1.7e-55	225.5
MSTRG.29557.1	MSTRG.29557	LSU_rRNA_eukarya	RF02543	281	1	5.7e-54	218.9
MSTRG.1714.1	MSTRG.1714	LSU_rRNA_eukarya	RF02543	279	1	5.4e-53	215.1
MSTRG.50473.1	MSTRG.50473	LSU_rRNA_eukarya	RF02543	1	248	3.9e-51	207.7
MSTRG.1721.2	MSTRG.1721	LSU_rRNA_eukarya	RF02543	257	1	2.3e-50	204.8
MSTRG.1717.1	MSTRG.1717	LSU_rRNA_eukarya	RF02543	265	1	1.8e-49	201.4
MSTRG.1731.1	MSTRG.1731	LSU_rRNA_eukarya	RF02543	251	1	6.9e-48	195.1
MSTRG.38025.2	MSTRG.38025	LSU_rRNA_eukarya	RF02543	1	472	8e-48	196
MSTRG.1722.1	MSTRG.1722	LSU_rRNA_eukarya	RF02543	1	357	1.2e-47	194.8
MSTRG.29528.1	MSTRG.29528	LSU_rRNA_eukarya	RF02543	238	1	7.3e-46	187.2
MSTRG.51130.1	MSTRG.51130	LSU_rRNA_eukarya	RF02543	1	397	2.6e-45	186
MSTRG.45966.2	MSTRG.45966	LSU_rRNA_eukarya	RF02543	237	1	2.7e-44	181.2
MSTRG.1716.8	MSTRG.1716	LSU_rRNA_eukarya	RF02543	1	199	2.8e-44	181.2
MSTRG.45970.1	MSTRG.45970	LSU_rRNA_eukarya	RF02543	1	197	3e-44	181.3
MSTRG.50963.1	MSTRG.50963	LSU_rRNA_eukarya	RF02543	1	211	3.4e-44	181.4
MSTRG.51032.1	MSTRG.51032	LSU_rRNA_eukarya	RF02543	1	197	3.6e-44	181.3
MSTRG.38038.2	MSTRG.38038	LSU_rRNA_eukarya	RF02543	1	209	3.9e-44	180.8
MSTRG.50963.3	MSTRG.50963	LSU_rRNA_eukarya	RF02543	1	197	4e-44	181.3
MSTRG.50963.4	MSTRG.50963	LSU_rRNA_eukarya	RF02543	1	197	4.6e-44	181.3
MSTRG.50901.1	MSTRG.50901	LSU_rRNA_eukarya	RF02543	1	196	1.1e-43	179.6
MSTRG.29562.4	MSTRG.29562	LSU_rRNA_eukarya	RF02543	1	392	1.6e-43	179
MSTRG.51139.1	MSTRG.51139	LSU_rRNA_eukarya	RF02543	1	200	5e-43	177.4
MSTRG.1718.1	MSTRG.1718	LSU_rRNA_eukarya	RF02543	236	48	1.3e-42	174.6
MSTRG.51139.2	MSTRG.51139	LSU_rRNA_eukarya	RF02543	307	559	1.5e-41	172
MSTRG.37991.1	MSTRG.37991	LSU_rRNA_eukarya	RF02543	1	403	1.7e-41	171.2
MSTRG.50495.1	MSTRG.50495	LSU_rRNA_eukarya	RF02543	1	194	3.4e-41	169.6
MSTRG.50509.1	MSTRG.50509	LSU_rRNA_eukarya	RF02543	1	188	1.9e-39	162.9
MSTRG.51085.1	MSTRG.51085	LSU_rRNA_eukarya	RF02543	1	217	4e-39	160.9
MSTRG.29530.1	MSTRG.29530	LSU_rRNA_eukarya	RF02543	217	1	4.9e-39	160.6
MSTRG.50719.1	MSTRG.50719	LSU_rRNA_eukarya	RF02543	1	258	8.4e-39	160
MSTRG.50854.1	MSTRG.50854	LSU_rRNA_eukarya	RF02543	82	230	1.6e-38	158.7
MSTRG.45974.1	MSTRG.45974	LSU_rRNA_eukarya	RF02543	1	450	1.9e-38	159.6
MSTRG.50837.1	MSTRG.50837	LSU_rRNA_eukarya	RF02543	1	442	9.6e-36	149.1
MSTRG.29498.1	MSTRG.29498	LSU_rRNA_eukarya	RF02543	206	1	1e-35	147.7
MSTRG.50507.1	MSTRG.50507	LSU_rRNA_eukarya	RF02543	1	222	1.2e-35	148.5
MSTRG.51153.7	MSTRG.51153	LSU_rRNA_eukarya	RF02543	1	317	4e-35	146.1
MSTRG.51153.8	MSTRG.51153	LSU_rRNA_eukarya	RF02543	1	311	7.6e-35	145
MSTRG.38025.1	MSTRG.38025	LSU_rRNA_eukarya	RF02543	1	643	2.6e-34	144.1
MSTRG.51006.1	MSTRG.51006	LSU_rRNA_eukarya	RF02543	1	426	7e-34	141.8
MSTRG.51144.1	MSTRG.51144	LSU_rRNA_eukarya	RF02543	1	302	5.7e-33	137.7
MSTRG.1723.4	MSTRG.1723	LSU_rRNA_eukarya	RF02543	1	379	8.3e-32	133.5
MSTRG.51106.1	MSTRG.51106	LSU_rRNA_eukarya	RF02543	1	322	5.4e-30	126.2
MSTRG.38027.1	MSTRG.38027	LSU_rRNA_eukarya	RF02543	365	1	2.9e-28	119.7
MSTRG.51153.4	MSTRG.51153	LSU_rRNA_eukarya	RF02543	1	533	3.8e-28	119.9
MSTRG.50608.1	MSTRG.50608	LSU_rRNA_eukarya	RF02543	1	325	5.7e-28	118.4
MSTRG.50828.1	MSTRG.50828	LSU_rRNA_eukarya	RF02543	1	409	8.9e-28	118.1
MSTRG.51140.1	MSTRG.51140	LSU_rRNA_eukarya	RF02543	1	408	1.5e-25	109.5
MSTRG.50790.1	MSTRG.50790	LSU_rRNA_eukarya	RF02543	1	235	6.9e-24	102
MSTRG.51113.1	MSTRG.51113	LSU_rRNA_eukarya	RF02543	1	401	1.1e-23	102.2
MSTRG.29508.1	MSTRG.29508	LSU_rRNA_eukarya	RF02543	1	165	1.2e-23	101.2
MSTRG.50946.1	MSTRG.50946	LSU_rRNA_eukarya	RF02543	1	332	1.6e-22	97.3
MSTRG.51037.1	MSTRG.51037	LSU_rRNA_eukarya	RF02543	1	270	2e-21	92.7
MSTRG.29529.3	MSTRG.29529	LSU_rRNA_eukarya	RF02543	1	326	3.2e-20	88.4
MSTRG.38020.1	MSTRG.38020	LSU_rRNA_eukarya	RF02543	1	272	8e-20	86.5
MSTRG.50518.1	MSTRG.50518	LSU_rRNA_eukarya	RF02543	1	153	9.1e-20	86.2
MSTRG.1716.7	MSTRG.1716	LSU_rRNA_eukarya	RF02543	1	135	1.3e-19	86.2
MSTRG.1723.7	MSTRG.1723	LSU_rRNA_eukarya	RF02543	1	356	8.3e-18	79.2
MSTRG.29529.5	MSTRG.29529	LSU_rRNA_eukarya	RF02543	1	311	3.1e-17	76.8
MSTRG.50792.1	MSTRG.50792	LSU_rRNA_eukarya	RF02543	1	354	3.6e-16	72.8
MSTRG.50630.1	MSTRG.50630	LSU_rRNA_eukarya	RF02543	1	130	1.1e-15	71
MSTRG.29529.2	MSTRG.29529	LSU_rRNA_eukarya	RF02543	1	297	3.5e-15	68.7
MSTRG.38038.1	MSTRG.38038	LSU_rRNA_eukarya	RF02543	1	315	6.6e-15	67.8
MSTRG.29521.1	MSTRG.29521	LSU_rRNA_eukarya	RF02543	105	358	5.6e-14	64.4
MSTRG.38033.1	MSTRG.38033	LSU_rRNA_eukarya	RF02543	1	352	6e-11	52.6

## Sheet: S3
Table S3 Prediction of miRNA precursor.
lncRNA id	lncRNA gene id	pre-miRNA name	Identity	pre-miRNA length	Alignment length	E-value	Score	lncRNA start	lncRNA end	pre-miRNA start	pre-miRNA end	mismatch
rna-XR_006612637.1	gene-LOC123407580	hvu-MIR5048b	99.419	344	344	0	625	227	570	1	344	2
rna-XR_006630480.1	gene-LOC123442509	hvu-MIR159a	100	178	178	3.53e-93	329	267	444	1	178	0
rna-XR_006613151.1	gene-LOC123410992	hvu-MIR444b	100	121	121	2.54e-61	224	666	786	1	121	0
rna-XR_006613152.1	gene-LOC123410992	hvu-MIR444b	100	121	121	2.62e-61	224	670	790	1	121	0
MSTRG.41247.2	gene-LOC123401416	hvu-MIR444a	100	114	114	2.88e-57	211	452	565	1	114	0
MSTRG.27977.1	MSTRG.27977	hvu-MIR6190	97.436	117	117	2.45e-54	200	146	262	1	117	3
rna-XR_006632568.1	gene-LOC123452157	hvu-MIR166a	97	100	100	1.68e-46	174	284	383	1	100	3
MSTRG.47048.1	gene-LOC123408810	hvu-MIR6205	100	83	83	1.73e-40	154	525	607	1	83	0
rna-XR_006612792.1	gene-LOC123408810	hvu-MIR6205	100	83	83	2.34e-40	154	756	838	1	83	0
rna-XR_006632568.1	gene-LOC123452157	hvu-MIR166c	96.154	78	78	2.85e-34	134	296	373	1	78	3

## Sheet: S4
Table S4. lncRNAs simultaneously up-regulated in XZ16 but down-regulated/unchanged in XZ61 and Dayton.
Gene id	Log2FC(XZ16_Al/CK)	Log2FC(Dayton_Al/CK)	Log2FC(XZ61_Al/CK)
MSTRG.10484	1.12427	0	-0.677826
MSTRG.113	1.09114	-0.938092	0
MSTRG.11566	1.0079	0.503418	-0.172186
MSTRG.12918	1.04238	0.312326	-0.998494
MSTRG.13219	4.81526	-0.150896	-0.800194
MSTRG.13758	2.73777	0	-2.07836
MSTRG.13945	1.36926	0.927733	0.232705
MSTRG.13946	1.09349	0.54085	0.10877
MSTRG.14023	1.09322	-0.0432469	-0.222823
MSTRG.14111	1.96501	-0.277959	0.632949
MSTRG.14152	2.19127	-0.691639	0
MSTRG.16357	2.97166	-0.160405	-0.677826
MSTRG.18936	1.74926	0.66959	-0.455434
MSTRG.1904	1.04941	-0.174165	-0.0659985
MSTRG.19928	3.85584	-5.73749	-1.4016
MSTRG.20133	3.33423	0	0
MSTRG.20838	1.56869	-0.416078	-0.746711
MSTRG.21711	1.66532	0.405455	0.446897
MSTRG.22263	1.60327	0	0.357476
MSTRG.22482	2.1643	0	0
MSTRG.22508	1.06385	-0.669177	-0.0625021
MSTRG.23332	1.54281	-0.877237	-0.378266
MSTRG.23343	1.33423	-0.423519	-0.54456
MSTRG.23833	1.00413	0.170322	-0.398759
MSTRG.24525	1.7511	0.827636	-0.83251
MSTRG.24664	2.71382	-0.596475	-0.294498
MSTRG.24776	1.1203	-0.436989	-0.571893
MSTRG.26316	1.11642	-0.267868	-0.700108
MSTRG.26482	1.03642	0.509876	-0.450619
MSTRG.28015	2.30181	0	0
MSTRG.284	1.11508	0.171847	-0.731896
MSTRG.28828	3.74926	-2.59344	0.407565
MSTRG.28939	1.0576	0.922833	-1.42318
MSTRG.29096	1.46092	-0.118106	0.232906
MSTRG.29423	8.172	-0.316863	-0.3156
MSTRG.29504	1.11757	-1.36115	0.851971
MSTRG.29560	1.51802	-1.13706	0.398517
MSTRG.31415	1.0903	0.172091	0.349654
MSTRG.32337	2.30181	-0.178407	0
MSTRG.32425	1.88051	0	0
MSTRG.32839	1.25284	0.728484	-0.0711689
MSTRG.33211	6.0128	-0.373982	0.841248
MSTRG.3356	1.19993	-0.660558	-0.977387
MSTRG.33592	2.26701	0	-0.927564
MSTRG.33832	1.33583	-0.145745	-1.29245
MSTRG.34237	1.13997	0.475164	0.0426383
MSTRG.34520	4.19993	-0.087022	-0.539233
MSTRG.35635	1.30181	-0.761171	-0.146379
MSTRG.36028	1.54164	-0.655763	-1.60132
MSTRG.37054	2.68215	-0.134012	0
MSTRG.37224	4.0327	-1.05537	-0.67722
MSTRG.37260	1.70487	-0.0609489	-0.0362804
MSTRG.37313	1.03877	-0.609932	-1.11079
MSTRG.3742	1.10511	0.00381988	-0.770936
MSTRG.37600	2.00738	-0.440762	-1.772
MSTRG.3797	1.54281	0	-1.67783
MSTRG.38470	1.63106	-0.466262	-0.686203
MSTRG.40019	1.11483	0	-0.897792
MSTRG.40131	2.31508	0	0.998742
MSTRG.42185	1.30181	0.991518	0.644102
MSTRG.42991	1.61176	-3.06738	-1.67783
MSTRG.43146	1.20756	0.184021	-0.120359
MSTRG.44593	4.27199	0	0.12349
MSTRG.44920	1.10375	0.0912183	-0.772476
MSTRG.465	1.45381	0	-0.237254
MSTRG.48043	6.1185	0	0
MSTRG.48083	1.84026	0.403407	-0.753721
MSTRG.4886	1.02924	0	0
MSTRG.49770	1.18536	-0.278089	-0.135033
MSTRG.50379	1.72321	-0.525321	-2.50783
MSTRG.51068	1.12048	-0.0363131	0.571321
MSTRG.6687	6.37376	0	0
MSTRG.8265	1.16864	-0.249745	-0.32356
MSTRG.9478	1.74926	-1.38699	0.152249
MSTRG.9706	1.55334	0.813731	0.269155
gene-LOC123395172	1.2109	0	0
gene-LOC123395288	1.00482	0.324942	-0.677826
gene-LOC123395393	2.62373	0	-0.677826
gene-LOC123395553	1.30516	0.533668	0.439631
gene-LOC123395864	2.74926	-0.00848151	-0.355898
gene-LOC123396931	1.23362	0.720385	-1.03754
gene-LOC123397628	1.39495	-1.67474	-1.12618
gene-LOC123397919	1.06258	-1.33041	-0.499223
gene-LOC123397993	1.04401	0	0
gene-LOC123398581	6.86474	0	0
gene-LOC123398797	1.28629	0.0310469	-0.905237
gene-LOC123398819	1.44918	0.927953	0.986425
gene-LOC123399295	1.26384	-0.230874	-0.0403965
gene-LOC123399849	2.86474	0.45095	-0.870472
gene-LOC123399932	4.49916	0	0
gene-LOC123401016	3.48623	-0.203103	-0.640341
gene-LOC123401645	1.41584	-1.00848	-3.99975
gene-LOC123402378	1.0052	0.206375	-0.638713
gene-LOC123402454	1.27083	0.456908	0.969022
gene-LOC123402532	1.50944	0.216811	0.560163
gene-LOC123403119	5.06251	0	-1.99465
gene-LOC123403202	3.48623	-3.00848	0.000245468
gene-LOC123403275	1.05183	-0.558679	-0.940861
gene-LOC123403411	3.48623	-1.2815	-0.784742
gene-LOC123403473	1.2423	-2.00848	0.322174
gene-LOC123403478	1.28788	0	-0.259683
gene-LOC123403590	2.24676	-0.423519	-0.372972
gene-LOC123403793	1.91919	-0.915372	0.566099
gene-LOC123403926	1.32657	-0.20779	-0.119831
gene-LOC123404128	2.86474	-0.0959444	0.0997811
gene-LOC123404215	2.00569	0	0
gene-LOC123404250	1.06914	0.0380611	0.0286371
gene-LOC123404327	2.74926	-0.745447	0
gene-LOC123404471	2.16256	0	0
gene-LOC123404669	2.74926	-0.00848151	-1.67783
gene-LOC123404677	1.58112	0.118882	0.575389
gene-LOC123404809	1.24583	-1.74545	-0.999755
gene-LOC123405827	3.1643	0	0
gene-LOC123405958	1.89129	0.679326	-0.120501
gene-LOC123406108	1.00388	-0.249351	-1.3191
gene-LOC123406400	3.33423	0	0
gene-LOC123406725	1.02865	0.765243	-0.0589166
gene-LOC123408529	1.03877	0.191221	0.303296
gene-LOC123409391	1.05277	0.0511488	-0.0634443
gene-LOC123409683	1.08189	0.0827144	0.69219
gene-LOC123409881	1.0903	-0.0959444	-0.562349
gene-LOC123410354	1.53354	-0.331002	-0.0625541
gene-LOC123410504	1.27978	0.841117	-0.681217
gene-LOC123410597	1.2423	-0.201127	-0.967333
gene-LOC123410771	1.84237	-0.152871	0.720723
gene-LOC123410947	1.50856	0	0
gene-LOC123411099	1.61074	0.3235	-0.29067
gene-LOC123411147	4.33423	-1.59344	-0.677826
gene-LOC123411240	1.6668	0.236573	-0.695295
gene-LOC123411241	1.53068	-0.12203	-0.0368335
gene-LOC123411280	1.74926	0.122763	-2.14731
gene-LOC123411342	4.1643	0	0
gene-LOC123411687	1.13902	0.31155	-0.147312
gene-LOC123411752	1.75083	0	0
gene-LOC123411795	1.9463	0	0
gene-LOC123411797	2.3493	0.0555195	0
gene-LOC123411896	1.30668	-0.684353	-1.60121
gene-LOC123412069	1.96724	-1.78378	0.734867
gene-LOC123412189	1.8717	-1.44782	-0.0626772
gene-LOC123412693	4.62373	0	0
gene-LOC123412717	1.0596	0.628948	-0.00292181
gene-LOC123412760	1.27784	0.451259	-0.217646
gene-LOC123412845	1.30181	-0.230874	-0.429899
gene-LOC123413011	1.61496	0.760193	-0.0838188
gene-LOC123413073	1.00552	-0.410254	0
gene-LOC123413255	1.52965	-0.196042	0
gene-LOC123413273	2.55522	0.565426	0.102455
gene-LOC123413295	1.12394	0.898797	0.46793
gene-LOC123413296	1.62373	-0.371052	-1.57091
gene-LOC123413370	3.48623	0	0
gene-LOC123413642	3.06374	0	0
gene-LOC123413658	3.1643	0	-0.795524
gene-LOC123415424	4.30726	0	0
gene-LOC123418621	1.79722	-0.738988	-6.06188
gene-LOC123421179	1.12456	-0.554384	0
gene-LOC123424907	3.95924	-1.37798	-1.40677
gene-LOC123425632	1.48623	0	0
gene-LOC123425879	2.27479	-1.1856	0.122918
gene-LOC123426002	2.25284	-1.3437	0
gene-LOC123426203	3.15299	-1.88295	-0.821837
gene-LOC123426283	3.48623	-2.3219	-0.619772
gene-LOC123427113	3.48623	-1.01208	0.585208
gene-LOC123427151	1.15608	-0.430715	-1.5132
gene-LOC123427673	1.55662	0.0388242	-0.183062
gene-LOC123428250	1.01037	-0.423519	-0.321527
gene-LOC123428393	1.00231	0.249944	0.110669
gene-LOC123428481	1.70824	-0.350874	0.52571
gene-LOC123428528	2.1029	-0.660558	-0.262789
gene-LOC123428836	1.067	-0.292274	-0.27053
gene-LOC123429042	1.62373	0	0
gene-LOC123429938	3.62373	-0.745447	-2.37827
gene-LOC123430195	2.1643	0	0
gene-LOC123430717	3.62373	-0.00848151	-1.3299
gene-LOC123431003	2.03877	-1.88295	0.76725
gene-LOC123431240	1.44655	-0.214932	-0.582427
gene-LOC123439736	1.05975	0.0901405	-0.544469
gene-LOC123439788	1.01845	0.991518	0.090848
gene-LOC123439833	3.48623	0	0
gene-LOC123439839	1.117	0.937071	0
gene-LOC123439915	1.1026	0.0537947	-0.274458
gene-LOC123439920	4.8791	0	0
gene-LOC123439939	2.23741	-0.585161	-0.137827
gene-LOC123439955	1.43732	-0.593444	-1.16325
gene-LOC123440063	3.97166	0	0
gene-LOC123440165	1.18815	-1.33041	-3.99975
gene-LOC123440471	1.5916	-1.4674	-0.710787
gene-LOC123440717	1.35695	0.28525	0
gene-LOC123441203	1.16457	-0.290714	-0.301657
gene-LOC123442444	1.06914	0.364977	0.686746
gene-LOC123442969	1.00262	-0.404647	0
gene-LOC123443102	1.09719	-0.593444	-0.422569
gene-LOC123443602	1.30181	-0.505981	0
gene-LOC123443650	1.26384	0.197969	-0.542557
gene-LOC123443855	1.26583	0.714882	0.670872
gene-LOC123443862	1.00036	0.102674	-0.191595
gene-LOC123444013	3.75167	0	0
gene-LOC123444020	1.56956	0.637557	0
gene-LOC123444204	1.00624	-0.178407	-0.455434
gene-LOC123444482	1.1776	0.650482	0.95153
gene-LOC123444602	2.49919	0.279669	-0.725932
gene-LOC123445697	1.02412	0.447897	-0.184012
gene-LOC123445721	1.54281	0	0
gene-LOC123446338	1.37075	-0.660558	-1.20834
gene-LOC123446341	1.04851	0.354604	0.194794
gene-LOC123446448	3.62373	0.576481	-1.81533
gene-LOC123447209	1.02735	-0.631021	-0.0906236
gene-LOC123447394	2.2641	0	0
gene-LOC123448240	3.0888	0.0368425	-2.66519
gene-LOC123448332	2.74926	0.991518	0
gene-LOC123448480	1.57934	-1.09094	-0.696935
gene-LOC123448695	1.04729	-0.175353	-1.31977
gene-LOC123449824	1.29972	0.151652	-0.0343367
gene-LOC123449872	1.06617	-1.26653	-0.219524
gene-LOC123450023	1.19232	0.406556	-0.285509
gene-LOC123451856	2.1643	-0.131613	0
gene-LOC123452039	3.03244	0.0369615	-1.14483
gene-LOC123452040	1.55662	0	0.239711
gene-LOC123452097	1.54339	-0.289956	-1.61578
gene-LOC123452417	1.23469	-0.671447	-0.364669
gene-LOC123452538	2.33983	0.60819	0.105965
gene-LOC123452927	1.54281	0	-0.0928639
gene-LOC123453118	1.04636	0.26462	0.456564

## Sheet: S5
Table 5. lncRNAs simultaneously down-regulated in XZ16 but up-regulated/unchanged in XZ61 and Dayton.
Gene id	Log2FC(XZ16_Al/CK)	Log2FC(Dayton_Al/CK)	Log2FC(XZ61_Al/CK)
MSTRG.12039	-1.41798	0	2.25955
MSTRG.12842	-2.8357	0	0
MSTRG.13944	-3.68603	0.220471	-0.677826
MSTRG.17055	-1.14081	0	0
MSTRG.1718	-1.48501	-0.499389	0.1262
MSTRG.1736	-1.88689	-0.84457	0.877569
MSTRG.17526	-1.36463	-0.951898	0.090848
MSTRG.19422	-1.04215	-0.086484	-0.784742
MSTRG.29340	-2.07751	0	0.6995
MSTRG.29516	-1.22389	0.835315	1.04939
MSTRG.39014	-1.50976	-0.289404	-0.668012
MSTRG.42745	-1.57266	-0.00848151	-0.525823
MSTRG.42962	-1.9732	0	-0.967333
MSTRG.48153	-1.42066	-0.627391	-0.421487
MSTRG.48729	-1.44803	-0.770469	-0.320528
MSTRG.48758	-2.8357	0	-0.793158
MSTRG.50221	-5.22802	0	0
MSTRG.50792	-2.59935	-0.0792776	4.28072
MSTRG.51059	-1.52159	0	0
MSTRG.5130	-1.11472	-0.692044	0.205569
MSTRG.7363	-1.0635	-0.807223	-0.777362
MSTRG.8389	-1.3953	0	0
gene-LOC123396902	-1.33758	0	0.194589
gene-LOC123399313	-2.94149	-0.796977	0.0139228
gene-LOC123399413	-3.64305	0	0
gene-LOC123399805	-1.51377	0	0.322174
gene-LOC123402901	-2.72681	-0.904484	0
gene-LOC123403358	-1.03078	1.01704	-0.681591
gene-LOC123404223	-3.64305	0.991518	-0.677826
gene-LOC123408481	-3.48186	0	0
gene-LOC123409319	-1.51688	-0.777156	-0.967333
gene-LOC123410212	-3.42066	0	3.72544
gene-LOC123411515	-2.3571	0	0
gene-LOC123412627	-4.28063	0	4.14286
gene-LOC123412800	-2.8357	-0.00848151	-0.540323
gene-LOC123413394	-5.69368	0	0
gene-LOC123413644	-4.92401	0	0
gene-LOC123425354	-2.15763	-0.108017	0.322174
gene-LOC123426769	-3.98626	0.168628	0.44655
gene-LOC123427069	-1.58268	1.58123	0
gene-LOC123429414	-1.81228	-0.644404	0
gene-LOC123439868	-2.00562	-0.947081	0
gene-LOC123440486	-1.83705	0.0452897	-0.612962
gene-LOC123440966	-4.00883	0	0
gene-LOC123445044	-1.7617	-0.745447	-0.552296
gene-LOC123452662	-1.21604	0	-0.347336
gene-LOC123452754	4.0163	2.41789	2.66073
gene-LOC123452900	4.1643	0	3.40964
gene-LOC123452927	1.54281	0	-0.0928639
gene-LOC123452985	1.76958	1.28897	0.268402
gene-LOC123453118	1.04636	0.26462	0.456564

## Sheet: S6
Table S6 Target genes regulated by differentially expressed lncRNA in XZ16 under Al stress.
lncRNA id	lncRNA gene id	Type	Target gene id	Target gene name	Gene description	corr	pvalue	padjust	Location	Distance	lncRNA position	Target gene position
MSTRG.6370.1	gene-LOC123452371	novel	gene-LOC123422379		-	0.823688	0.000989887	0.0084038	intergenic_downstream	2426	NC_058518.1:512387906-512392725	NC_058518.1:512384922-512385479
MSTRG.6370.1	gene-LOC123452371	novel	gene-LOC123452389		-	0.825175	0.000951363	0.00822266	antisense_exon_overlap	0	NC_058518.1:512387906-512392725	NC_058518.1:512370056-512393821
MSTRG.6370.1	gene-LOC123452371	novel	gene-LOC123452371		-	0.909091	4.19e-05	0.0024353	antisense_exon_overlap	0	NC_058518.1:512387906-512392725	NC_058518.1:512370060-512389380
MSTRG.43728.1	gene-LOC123408117	novel	gene-LOC123409451	LOC123409451	peroxidase 2-like	0.727273	0.00735503	0.0185194	antisense_exon_overlap	0	NC_058524.1:29008704-29067756	NC_058524.1:29050506-29068337
MSTRG.43728.1	gene-LOC123408117	novel	gene-LOC123410582	LOC123410582	peroxidase 2-like	0.72028	0.00823977	0.0195243	antisense_exon_overlap	0	NC_058524.1:29008704-29067756	NC_058524.1:29026922-29028351
MSTRG.43728.1	gene-LOC123408117	novel	gene-LOC123408117	LOC123408117	uncharacterized LOC123408117	1	0	0	sense_exon_overlap	0	NC_058524.1:29008704-29067756	NC_058524.1:29035873-29038867
MSTRG.13374.4	gene-LOC123427913	novel	MSTRG.13374		-	0.943469	4.13e-06	0.00092342	sense_exon_overlap	0	NC_058519.1:620217361-620306739	NC_058519.1:620258650-620261191
MSTRG.13374.4	gene-LOC123427913	novel	gene-LOC123427920		-	0.645618	0.023353	0.0314227	sense_exon_overlap	0	NC_058519.1:620217361-620306739	NC_058519.1:620298444-620302932
MSTRG.13374.4	gene-LOC123427913	novel	gene-LOC123427917		-	0.898251	7.22e-05	0.00318672	sense_exon_overlap	0	NC_058519.1:620217361-620306739	NC_058519.1:620263685-620264665
MSTRG.13374.4	gene-LOC123427913	novel	gene-LOC123427915		-	0.750882	0.00488553	0.0155754	sense_exon_overlap	0	NC_058519.1:620217361-620306739	NC_058519.1:620271714-620276186
MSTRG.2750.1	gene-LOC123432463	novel	gene-LOC123432479	LOC123432479	uncharacterized LOC123432479	0.949213	2.44e-06	0.000716432	antisense_exon_overlap	0	NC_058518.1:304976060-304981512	NC_058518.1:304980666-304981531
MSTRG.28048.1	gene-LOC123447317	novel	gene-LOC123447317		-	0.958042	9.54e-07	0.000436423	sense_exon_overlap	0	NC_058521.1:587517487-587528622	NC_058521.1:587515642-587532358
MSTRG.13460.1	gene-LOC123427974	novel	gene-LOC123427975		-	0.759237	0.00418304	0.0144887	sense_exon_overlap	0	NC_058519.1:622417014-622475790	NC_058519.1:622472839-622475723
MSTRG.13460.1	gene-LOC123427974	novel	gene-LOC123427974		-	0.987656	2.21e-09	6.61e-06	sense_exon_overlap	0	NC_058519.1:622417014-622475790	NC_058519.1:622458519-622466671
MSTRG.10482.1	gene-LOC123426388	novel	gene-LOC123426388	LOC123426388	uncharacterized LOC123426388	0.992982	1.32e-10	1.14e-06	sense_exon_overlap	0	NC_058519.1:389219613-389223898	NC_058519.1:389219807-389223749
MSTRG.29128.5	gene-LOC123396654	novel	gene-LOC123396588	LOC123396588	horcolin-like	0.924695	1.68e-05	0.00174908	intergenic_downstream	14761	NC_058522.1:18514982-18526024	NC_058522.1:18418479-18500616
MSTRG.29128.5	gene-LOC123396654	novel	gene-LOC123396018	LOC123396018	horcolin-like	0.924695	1.68e-05	0.00174908	intergenic_downstream	14761	NC_058522.1:18514982-18526024	NC_058522.1:18418825-18500220
MSTRG.41672.2	gene-LOC123404289	novel	gene-LOC123404289		-	0.636364	0.0260969	0.0325561	sense_intron_overlap	0	NC_058523.1:518719475-518720230	NC_058523.1:518719435-518720163
MSTRG.113.1	MSTRG.113	novel	gene-LOC123403531	LOC123403531	uncharacterized LOC123403531	0.72666	0.00742961	0.0186949	intergenic_downstream	307	NC_058518.1:3332480-3334039	NC_058518.1:3334347-3336549
MSTRG.32677.1	gene-LOC123397950	novel	gene-LOC123397950	LOC123397950	S-adenosylmethionine decarboxylase proenzyme-like	0.965035	3.88e-07	0.000262166	antisense_exon_overlap	0	NC_058522.1:441108747-441111830	NC_058522.1:441108712-441111840
MSTRG.35329.1	gene-LOC123452662	novel	gene-LOC123452657		-	-0.794647	0.00201385	0.0107675	intergenic_upstream	8644	NC_058522.1:545484438-545484867	NC_058522.1:545493512-545495693
MSTRG.29186.1	gene-LOC123396219	novel	gene-LOC123396219	LOC123396219	protein WIR1A-like	0.978947	3.14e-08	5.46e-05	sense_exon_overlap	0	NC_058522.1:22182963-22183748	NC_058522.1:22183281-22183743
MSTRG.34288.1	gene-LOC123451931	novel	gene-LOC123451929		-	0.937063	6.99e-06	0.00115682	bidirection	520	NC_058522.1:513307638-513315905	NC_058522.1:513300448-513307170
MSTRG.49653.1	gene-LOC123409971	novel	gene-LOC123409969		-	0.692308	0.012593	0.0235764	antisense_exon_overlap	0	NC_058524.1:602303754-602327691	NC_058524.1:602327117-602327714
MSTRG.49653.1	gene-LOC123409971	novel	gene-LOC123409971		-	0.909091	4.19e-05	0.0024353	antisense_exon_overlap	0	NC_058524.1:602303754-602327691	NC_058524.1:602303621-602327714
MSTRG.14927.1	gene-LOC123442444	novel	gene-LOC123442443	LOC123442443	endonuclease 2-like	0.902098	6e-05	0.00284505	antisense_exon_overlap	0	NC_058520.1:7882846-7886784	NC_058520.1:7881545-7886674
MSTRG.2400.1	MSTRG.2400	novel	MSTRG.2398		-	0.972028	1.29e-07	0.000153817	antisense_exon_overlap	0	NC_058518.1:256706049-256707057	NC_058518.1:256702123-256707248
rna-XR_006610472.1	gene-LOC123400047	known	gene-LOC123396207	LOC123396207	mannose/glucose-specific lectin-like	0.950728	2.11e-06	0.000667517	intergenic_upstream	9948	NC_058522.1:18402243-18402861	NC_058522.1:18412810-18454034
MSTRG.36504.1	MSTRG.36504	novel	gene-LOC123399603		-	0.95715	1.06e-06	0.0004683	antisense_exon_overlap	0	NC_058522.1:582057263-582061344	NC_058522.1:581895392-582061436
MSTRG.1343.2	gene-LOC123407551	novel	gene-LOC123407551	LOC123407551	translocator protein homolog	0.964813	4e-07	0.000265668	sense_intron_overlap	0	NC_058518.1:85777613-85777949	NC_058518.1:85776669-85777922
rna-XR_006613494.1	gene-LOC123412403	known	gene-LOC123412616	LOC123412616	leaf-specific thionin-like	0.638477	0.0254508	0.0325561	sense_exon_overlap	0	NC_058524.1:19672065-19672877	NC_058524.1:19332755-19797394
MSTRG.43708.2	gene-LOC123412483	novel	gene-LOC123412483	LOC123412483	superoxide dismutase [Fe] 2, chloroplastic-like, transcript variant X2	0.818182	0.0011431	0.00884664	intergenic_downstream	532	NC_058524.1:27942055-27943848	NC_058524.1:27922298-27948705
MSTRG.14441.1	MSTRG.14441	novel	gene-LOC123431286		-	0.99825	1.29e-13	1.44e-09	intergenic_upstream	100	NC_058519.1:657119952-657121398	NC_058519.1:657121499-657122488
MSTRG.92.1	gene-LOC123453142	novel	gene-LOC123453142	LOC123453142	dirigent protein 4-like	0.979021	3.09e-08	5.41e-05	sense_exon_overlap	0	NC_058518.1:2624906-2651521	NC_058518.1:2632372-2633717
rna-XR_006611989.1	gene-LOC123405958	known	gene-LOC123404757		-	0.615052	0.0332919	0.0362998	intergenic_downstream	4954	NC_058523.1:543907902-543908344	NC_058523.1:543897459-543902947
MSTRG.30050.1	gene-LOC123396101	novel	gene-LOC123396390	LOC123396390	uncharacterized LOC123396390	0.980737	2.02e-08	4.61e-05	antisense_exon_overlap	0	NC_058522.1:110447657-110808582	NC_058522.1:110808362-110809184
MSTRG.30050.1	gene-LOC123396101	novel	gene-LOC123396002	LOC123396002	stress-induced protein SAM22-like	0.965035	3.88e-07	0.000262166	antisense_exon_overlap	0	NC_058522.1:110447657-110808582	NC_058522.1:110689344-110690273
MSTRG.30050.1	gene-LOC123396101	novel	gene-LOC123396101	LOC123396101	transcription factor bHLH93-like, transcript variant X6	0.86014	0.000331668	0.00564947	sense_exon_overlap	0	NC_058522.1:110447657-110808582	NC_058522.1:110451551-110456478
MSTRG.30050.1	gene-LOC123396101	novel	gene-LOC123396103	LOC123396103	major pollen allergen Cor a 1 isoforms 5, 6, 11 and 16-like	0.958042	9.54e-07	0.000436423	antisense_exon_overlap	0	NC_058522.1:110447657-110808582	NC_058522.1:110477791-110478769
MSTRG.30050.1	gene-LOC123396101	novel	gene-LOC123396094	LOC123396094	major pollen allergen Cor a 1 isoforms 5, 6, 11 and 16-like, transcript variant X1	0.963224	4.98e-07	0.000311408	antisense_exon_overlap	0	NC_058522.1:110447657-110808582	NC_058522.1:110447654-110842624
MSTRG.30050.1	gene-LOC123396101	novel	gene-LOC123396244	LOC123396244	major allergen Dau c 1-like	0.958042	9.54e-07	0.000436423	antisense_exon_overlap	0	NC_058522.1:110447657-110808582	NC_058522.1:110687195-110688034
MSTRG.30050.1	gene-LOC123396101	novel	gene-LOC123395990	LOC123395990	major pollen allergen Cor a 1 isoforms 5, 6, 11 and 16-like	0.958042	9.54e-07	0.000436423	antisense_exon_overlap	0	NC_058522.1:110447657-110808582	NC_058522.1:110802863-110803812
MSTRG.30050.2	gene-LOC123396094	novel	gene-LOC123396065	LOC123396065	major pollen allergen Cor a 1 isoforms 5, 6, 11 and 16-like	0.816113	0.00120515	0.00900051	antisense_exon_overlap	0	NC_058522.1:110545578-110842654	NC_058522.1:110837560-110838491
MSTRG.30050.2	gene-LOC123396094	novel	gene-LOC123396390	LOC123396390	uncharacterized LOC123396390	0.961404	6.32e-07	0.000384422	antisense_exon_overlap	0	NC_058522.1:110545578-110842654	NC_058522.1:110808362-110809184
MSTRG.30050.2	gene-LOC123396094	novel	gene-LOC123396002	LOC123396002	stress-induced protein SAM22-like	0.970229	1.75e-07	0.00015951	antisense_exon_overlap	0	NC_058522.1:110545578-110842654	NC_058522.1:110689344-110690273
MSTRG.30050.2	gene-LOC123396094	novel	gene-LOC123396094	LOC123396094	major pollen allergen Cor a 1 isoforms 5, 6, 11 and 16-like, transcript variant X1	0.978947	3.14e-08	5.46e-05	antisense_exon_overlap	0	NC_058522.1:110545578-110842654	NC_058522.1:110447654-110842624
MSTRG.30050.2	gene-LOC123396094	novel	gene-LOC123396244	LOC123396244	major allergen Dau c 1-like	0.98424	7.46e-09	1.84e-05	antisense_exon_overlap	0	NC_058522.1:110545578-110842654	NC_058522.1:110687195-110688034
MSTRG.30050.2	gene-LOC123396094	novel	gene-LOC123395990	LOC123395990	major pollen allergen Cor a 1 isoforms 5, 6, 11 and 16-like	0.970229	1.75e-07	0.00015951	antisense_exon_overlap	0	NC_058522.1:110545578-110842654	NC_058522.1:110802863-110803812
MSTRG.30050.3	gene-LOC123396390	novel	gene-LOC123396065	LOC123396065	major pollen allergen Cor a 1 isoforms 5, 6, 11 and 16-like	0.893171	9.14e-05	0.00340093	antisense_exon_overlap	0	NC_058522.1:110687367-110838371	NC_058522.1:110837560-110838491
MSTRG.30050.3	gene-LOC123396390	novel	gene-LOC123396390	LOC123396390	uncharacterized LOC123396390	1	0	0	antisense_exon_overlap	0	NC_058522.1:110687367-110838371	NC_058522.1:110808362-110809184
MSTRG.30050.3	gene-LOC123396390	novel	gene-LOC123396002	LOC123396002	stress-induced protein SAM22-like	0.970229	1.75e-07	0.00015951	antisense_exon_overlap	0	NC_058522.1:110687367-110838371	NC_058522.1:110689344-110690273
MSTRG.30050.3	gene-LOC123396390	novel	gene-LOC123396094	LOC123396094	major pollen allergen Cor a 1 isoforms 5, 6, 11 and 16-like, transcript variant X1	0.926316	1.51e-05	0.00168174	antisense_exon_overlap	0	NC_058522.1:110687367-110838371	NC_058522.1:110447654-110842624
MSTRG.30050.3	gene-LOC123396390	novel	gene-LOC123396244	LOC123396244	major allergen Dau c 1-like	0.980737	2.02e-08	4.61e-05	antisense_intron_overlap	0	NC_058522.1:110687367-110838371	NC_058522.1:110687195-110688034
MSTRG.30050.3	gene-LOC123396390	novel	gene-LOC123395990	LOC123395990	major pollen allergen Cor a 1 isoforms 5, 6, 11 and 16-like	0.98424	7.46e-09	1.84e-05	antisense_exon_overlap	0	NC_058522.1:110687367-110838371	NC_058522.1:110802863-110803812
MSTRG.21918.2	gene-LOC123441031	novel	gene-LOC123441030		-	0.743864	0.00554146	0.016491	intergenic_upstream	2329	NC_058520.1:604285072-604288253	NC_058520.1:604282189-604282742
MSTRG.21918.2	gene-LOC123441031	novel	gene-LOC123441031		-	0.729829	0.00705009	0.0184357	sense_intron_overlap	0	NC_058520.1:604285072-604288253	NC_058520.1:604285072-604285625
MSTRG.21918.2	gene-LOC123441031	novel	gene-LOC123441032		-	0.635092	0.0264915	0.0329676	intergenic_downstream	16550	NC_058520.1:604285072-604288253	NC_058520.1:604304804-604305450
MSTRG.22263.3	MSTRG.22263	novel	MSTRG.22262		-	0.845162	0.000537201	0.00693143	intergenic_downstream	2815	NC_058520.1:617685875-617688516	NC_058520.1:617682749-617683059
MSTRG.22263.1	MSTRG.22263	novel	MSTRG.22262		-	0.852544	0.000426322	0.00628891	intergenic_downstream	2813	NC_058520.1:617685873-617688588	NC_058520.1:617682749-617683059
MSTRG.14591.1	MSTRG.14591	novel	gene-LOC123431355		-	0.86515	0.000278812	0.00529914	intergenic_downstream	12610	NC_058519.1:661210653-661213689	NC_058519.1:661194311-661198042
rna-XR_006609926.1	gene-LOC123396797	known	gene-LOC123396588	LOC123396588	horcolin-like	0.98424	7.46e-09	1.84e-05	sense_exon_overlap	0	NC_058522.1:18463814-18464749	NC_058522.1:18418479-18500616
rna-XR_006609926.1	gene-LOC123396797	known	gene-LOC123396207	LOC123396207	mannose/glucose-specific lectin-like	0.949213	2.44e-06	0.000716432	intergenic_downstream	9779	NC_058522.1:18463814-18464749	NC_058522.1:18412810-18454034
rna-XR_006609926.1	gene-LOC123396797	known	gene-LOC123396018	LOC123396018	horcolin-like	0.98424	7.46e-09	1.84e-05	sense_exon_overlap	0	NC_058522.1:18463814-18464749	NC_058522.1:18418825-18500220
MSTRG.13377.1	gene-LOC123427917	novel	MSTRG.13374		-	0.788576	0.00230423	0.0114175	antisense_exon_overlap	0	NC_058519.1:620216198-620276306	NC_058519.1:620258650-620261191
MSTRG.13377.1	gene-LOC123427917	novel	gene-LOC123427917		-	0.722534	0.00794628	0.019452	antisense_exon_overlap	0	NC_058519.1:620216198-620276306	NC_058519.1:620263685-620264665
MSTRG.13377.1	gene-LOC123427917	novel	gene-LOC123427915		-	0.722534	0.00794628	0.019452	antisense_exon_overlap	0	NC_058519.1:620216198-620276306	NC_058519.1:620271714-620276186
MSTRG.13377.1	gene-LOC123427917	novel	gene-LOC123427912		-	0.783042	0.00259583	0.0119005	intergenic_downstream	1462	NC_058519.1:620216198-620276306	NC_058519.1:620210762-620216491
MSTRG.49568.2	gene-LOC123410272	novel	gene-LOC123410374		-	0.951049	2.04e-06	0.000659111	antisense_exon_overlap	0	NC_058524.1:599817438-599858978	NC_058524.1:599818379-599819083
MSTRG.49568.2	gene-LOC123410272	novel	gene-LOC123410272		-	0.846154	0.000521134	0.00678247	antisense_exon_overlap	0	NC_058524.1:599817438-599858978	NC_058524.1:599817430-599914597
MSTRG.49568.2	gene-LOC123410272	novel	gene-LOC123410256		-	0.916084	2.84e-05	0.00209965	antisense_exon_overlap	0	NC_058524.1:599817438-599858978	NC_058524.1:599858353-599859010
MSTRG.49568.2	gene-LOC123410272	novel	gene-LOC123410120		-	0.972028	1.29e-07	0.000153817	antisense_exon_overlap	0	NC_058524.1:599817438-599858978	NC_058524.1:599817430-600345499
MSTRG.49568.1	gene-LOC123410272	novel	gene-LOC123410374		-	0.944056	3.93e-06	0.000894853	antisense_exon_overlap	0	NC_058524.1:599817430-599889618	NC_058524.1:599818379-599819083
MSTRG.49568.1	gene-LOC123410272	novel	gene-LOC123410272		-	0.965035	3.88e-07	0.000262166	antisense_exon_overlap	0	NC_058524.1:599817430-599889618	NC_058524.1:599817430-599914597
MSTRG.49568.1	gene-LOC123410272	novel	gene-LOC123410256		-	0.713287	0.00920178	0.0204983	antisense_exon_overlap	0	NC_058524.1:599817430-599889618	NC_058524.1:599858353-599859010
MSTRG.49568.1	gene-LOC123410272	novel	gene-LOC123410120		-	0.93007	1.17e-05	0.00144318	antisense_exon_overlap	0	NC_058524.1:599817430-599889618	NC_058524.1:599817430-600345499
MSTRG.32859.1	gene-LOC123395388	novel	gene-LOC123395388	LOC123395388	uncharacterized LOC123395388	0.979021	3.09e-08	5.41e-05	sense_exon_overlap	0	NC_058522.1:453482540-453483197	NC_058522.1:453475078-453487346
MSTRG.43450.1	gene-LOC123413052	novel	gene-LOC123411739	LOC123411739	uncharacterized LOC123411739	0.861346	0.000318283	0.00564947	sense_exon_overlap	0	NC_058524.1:17279915-17293786	NC_058524.1:17293309-17293786
MSTRG.43450.1	gene-LOC123413052	novel	gene-LOC123412471	LOC123412471	uncharacterized LOC123412471	0.734003	0.00657265	0.0176473	intergenic_upstream	8384	NC_058524.1:17279915-17293786	NC_058524.1:17271104-17271530
MSTRG.43450.1	gene-LOC123413052	novel	gene-LOC123413052	LOC123413052	uncharacterized LOC123413052	0.959026	8.49e-07	0.000436423	sense_intron_overlap	0	NC_058524.1:17279915-17293786	NC_058524.1:17279928-17280473
rna-XR_006609921.1	gene-LOC123396654	known	gene-LOC123396588	LOC123396588	horcolin-like	0.837129	0.000682001	0.00746901	intergenic_downstream	14785	NC_058522.1:18515006-18516083	NC_058522.1:18418479-18500616
rna-XR_006609921.1	gene-LOC123396654	known	gene-LOC123396018	LOC123396018	horcolin-like	0.837129	0.000682001	0.00746901	intergenic_downstream	14785	NC_058522.1:18515006-18516083	NC_058522.1:18418825-18500220
rna-XR_006609927.1	gene-LOC123396808	known	gene-LOC123396207	LOC123396207	mannose/glucose-specific lectin-like	0.605078	0.0371059	0.0383129	intergenic_downstream	4384	NC_058522.1:18458419-18459493	NC_058522.1:18412810-18454034
MSTRG.6942.1	gene-LOC123424447	novel	gene-LOC123424447	LOC123424447	ELMO domain-containing protein A, transcript variant X2	0.943865	3.99e-06	0.000903831	antisense_exon_overlap	0	NC_058519.1:12820070-12821191	NC_058519.1:12814689-12821169
MSTRG.6942.1	gene-LOC123424447	novel	gene-LOC123424448	LOC123424448	E3 ubiquitin-protein ligase WAV3	-0.628074	0.0287463	0.0341244	intergenic_upstream	2773	NC_058519.1:12820070-12821191	NC_058519.1:12823965-12827933
MSTRG.43521.6	gene-LOC123412591	novel	gene-LOC123412591	LOC123412591	leaf-specific thionin-like	1	0	0	sense_exon_overlap	0	NC_058524.1:19780298-19797373	NC_058524.1:19779893-19780693
MSTRG.43521.6	gene-LOC123412591	novel	gene-LOC123412616	LOC123412616	leaf-specific thionin-like	0.768155	0.00352061	0.0134661	intergenic_downstream	15883	NC_058524.1:19780298-19797373	NC_058524.1:19332755-19797394
MSTRG.43521.1	gene-LOC123412403	novel	gene-LOC123412616	LOC123412616	leaf-specific thionin-like	0.889443	0.000107755	0.00367488	sense_exon_overlap	0	NC_058524.1:19332755-19672795	NC_058524.1:19332755-19797394
MSTRG.6648.1	gene-LOC123431404	novel	gene-LOC123431404	LOC123431404	bidirectional sugar transporter SWEET4-like	1	0	0	antisense_exon_overlap	0	NC_058519.1:3191670-3200408	NC_058519.1:3194409-3195355
MSTRG.943.1	gene-LOC123417832	novel	gene-LOC123417511	LOC123417511	long chain acyl-CoA synthetase 1	0.847637	0.000497797	0.00678247	antisense_exon_overlap	0	NC_058518.1:49922506-49925041	NC_058518.1:49917277-49925648
MSTRG.47952.1	gene-LOC123412807	novel	gene-LOC123409748	LOC123409748	uncharacterized protein At1g15400-like	0.685315	0.013906	0.0246262	intergenic_upstream	9485	NC_058524.1:489072059-489073370	NC_058524.1:489054738-489062573
MSTRG.47952.1	gene-LOC123412807	novel	gene-LOC123412807	LOC123412807	phosphopantothenoylcysteine decarboxylase subunit VHS3-like, transcript variant X1	0.909091	4.19e-05	0.0024353	sense_exon_overlap	0	NC_058524.1:489072059-489073370	NC_058524.1:489072815-489074132
MSTRG.27347.1	gene-LOC123446983	novel	gene-LOC123449479		-	0.909091	4.19e-05	0.0024353	antisense_intron_overlap	0	NC_058521.1:554855198-554930249	NC_058521.1:554855180-554855990
MSTRG.27347.1	gene-LOC123446983	novel	gene-LOC123446983		-	0.888112	0.000114134	0.00367488	antisense_exon_overlap	0	NC_058521.1:554855198-554930249	NC_058521.1:554855180-555062867
rna-XR_006610336.1	gene-LOC123399211	known	gene-LOC123453017		-	0.952716	1.72e-06	0.000659111	intergenic_downstream	17664	NC_058522.1:562138593-562140130	NC_058522.1:562157795-562159229
MSTRG.20304.2	gene-LOC123440484	novel	gene-LOC123440484		-	0.942208	4.61e-06	0.000975474	antisense_intron_overlap	0	NC_058520.1:539683903-539684943	NC_058520.1:539683761-539685086
MSTRG.6434.1	gene-LOC123421889	novel	gene-LOC123421889		-	0.984084	7.83e-09	1.92e-05	sense_exon_overlap	0	NC_058518.1:514334060-514340812	NC_058518.1:514333027-514334775
MSTRG.6434.1	gene-LOC123421889	novel	gene-LOC123421904		-	0.839991	0.000627337	0.00725281	sense_exon_overlap	0	NC_058518.1:514334060-514340812	NC_058518.1:514339496-514341244
MSTRG.6434.1	gene-LOC123421889	novel	gene-LOC123421873		-	0.839991	0.000627337	0.00725281	intergenic_downstream	5753	NC_058518.1:514334060-514340812	NC_058518.1:514326558-514328306
MSTRG.19984.2	gene-LOC123444678	novel	gene-LOC123444678		-	0.828079	0.000879476	0.00819061	sense_exon_overlap	0	NC_058520.1:523619239-523726833	NC_058520.1:523722589-523727230
MSTRG.46164.1	gene-LOC123412541	novel	gene-LOC123412541	LOC123412541	uncharacterized LOC123412541	0.812763	0.00131113	0.00920697	sense_intron_overlap	0	NC_058524.1:222229143-222230074	NC_058524.1:222229143-222229700
MSTRG.36700.1	gene-LOC123402357	novel	gene-LOC123402613	LOC123402613	receptor like protein kinase S.2-like, transcript variant X2	0.895105	8.37e-05	0.00325379	intergenic_downstream	4096	NC_058523.1:2027081-2104517	NC_058523.1:2008270-2022985
MSTRG.36700.1	gene-LOC123402357	novel	gene-LOC123402357	LOC123402357	receptor like protein kinase S.2-like, transcript variant X5	0.935203	8.06e-06	0.00124273	sense_exon_overlap	0	NC_058523.1:2027081-2104517	NC_058523.1:2084910-2108920
MSTRG.43530.2	gene-LOC123412503	novel	gene-LOC123412503	LOC123412503	leaf-specific thionin-like	1	0	0	sense_exon_overlap	0	NC_058524.1:19910676-19922092	NC_058524.1:19910334-19911073
MSTRG.22437.3	gene-LOC123446823	novel	gene-LOC123446823	LOC123446823	disease resistance RPP13-like protein 4	1	0	0	sense_exon_overlap	0	NC_058521.1:1621617-1622952	NC_058521.1:1615327-1622942
MSTRG.22437.3	gene-LOC123446823	novel	gene-LOC123446822	LOC123446822	disease resistance RPP13-like protein 4, transcript variant X2	0.748252	0.00512408	0.0156747	intergenic_downstream	11006	NC_058521.1:1621617-1622952	NC_058521.1:1633959-1640318
MSTRG.29125.4	gene-LOC123396808	novel	gene-LOC123396588	LOC123396588	horcolin-like	0.886166	0.000123989	0.00382797	intergenic_downstream	18405	NC_058522.1:18453172-18473724	NC_058522.1:18418479-18500616
MSTRG.29125.4	gene-LOC123396808	novel	gene-LOC123396207	LOC123396207	mannose/glucose-specific lectin-like	0.956219	1.18e-06	0.000496254	antisense_exon_overlap	0	NC_058522.1:18453172-18473724	NC_058522.1:18412810-18454034
MSTRG.29125.4	gene-LOC123396808	novel	gene-LOC123396018	LOC123396018	horcolin-like	0.886166	0.000123989	0.00382797	antisense_exon_overlap	0	NC_058522.1:18453172-18473724	NC_058522.1:18418825-18500220
MSTRG.36439.2	gene-LOC123395141	novel	gene-LOC123395141		-	0.921192	2.09e-05	0.00185569	sense_exon_overlap	0	NC_058522.1:580680147-580680929	NC_058522.1:580680137-580683371
MSTRG.43709.3	gene-LOC123412483	novel	gene-LOC123412483	LOC123412483	superoxide dismutase [Fe] 2, chloroplastic-like, transcript variant X2	0.861648	0.000315007	0.00564947	intergenic_upstream	811	NC_058524.1:27942927-27943569	NC_058524.1:27922298-27948705
MSTRG.43709.2	gene-LOC123412483	novel	gene-LOC123412483	LOC123412483	superoxide dismutase [Fe] 2, chloroplastic-like, transcript variant X2	0.81738	0.00116684	0.00898653	intergenic_upstream	811	NC_058524.1:27942137-27943569	NC_058524.1:27922298-27948705
rna-XR_006613748.1	gene-LOC123413416	known	gene-LOC123412616	LOC123412616	leaf-specific thionin-like	0.789975	0.00223466	0.011159	sense_exon_overlap	0	NC_058524.1:19408736-19409517	NC_058524.1:19332755-19797394
MSTRG.37803.1	gene-LOC123402000	novel	gene-LOC123404378	LOC123404378	uncharacterized LOC123404378, transcript variant X2	0.774082	0.00312666	0.0127793	intergenic_downstream	17849	NC_058523.1:59707724-59710762	NC_058523.1:59688301-59690049
MSTRG.2858.1	gene-LOC123410200	novel	gene-LOC123410200	LOC123410200	CLAVATA3/ESR (CLE)-related protein 14	0.972028	1.29e-07	0.000153817	sense_intron_overlap	0	NC_058518.1:314756539-314757448	NC_058518.1:314756741-314757494
MSTRG.13379.1	MSTRG.13379	novel	MSTRG.13374		-	0.797189	0.00190095	0.0104878	intergenic_upstream	4397	NC_058519.1:620265589-620267610	NC_058519.1:620258650-620261191
MSTRG.13379.1	MSTRG.13379	novel	gene-LOC123427917		-	0.854642	0.000398308	0.00620312	intergenic_upstream	923	NC_058519.1:620265589-620267610	NC_058519.1:620263685-620264665
MSTRG.13379.1	MSTRG.13379	novel	gene-LOC123427915		-	0.854642	0.000398308	0.00620312	intergenic_downstream	4103	NC_058519.1:620265589-620267610	NC_058519.1:620271714-620276186
MSTRG.37215.3	gene-LOC123403701	novel	gene-LOC123403701	LOC123403701	histone H4	0.979021	3.09e-08	5.41e-05	sense_exon_overlap	0	NC_058523.1:21857974-21897786	NC_058523.1:21857931-21897786
MSTRG.23197.2	gene-LOC123451097	novel	gene-LOC123451097	LOC123451097	uncharacterized LOC123451097	0.684215	0.0141213	0.0249316	sense_intron_overlap	0	NC_058521.1:28477606-28485236	NC_058521.1:28477269-28477883
rna-XR_006609935.1	gene-LOC123396907	known	gene-LOC123396588	LOC123396588	horcolin-like	0.853147	0.000418118	0.00620312	intergenic_downstream	16506	NC_058522.1:18509733-18510783	NC_058522.1:18418479-18500616
rna-XR_006609935.1	gene-LOC123396907	known	gene-LOC123396018	LOC123396018	horcolin-like	0.853147	0.000418118	0.00620312	intergenic_downstream	9512	NC_058522.1:18509733-18510783	NC_058522.1:18418825-18500220
MSTRG.91.2	gene-LOC123453142	novel	gene-LOC123453131	LOC123453131	protein DJ-1 homolog B-like	0.769231	0.00344645	0.0132843	intergenic_downstream	19081	NC_058518.1:2624466-2677936	NC_058518.1:2603983-2605384
MSTRG.91.2	gene-LOC123453142	novel	gene-LOC123453142	LOC123453142	dirigent protein 4-like	1	0	0	antisense_exon_overlap	0	NC_058518.1:2624466-2677936	NC_058518.1:2632372-2633717
MSTRG.91.1	gene-LOC123453142	novel	gene-LOC123453131	LOC123453131	protein DJ-1 homolog B-like	0.769231	0.00344645	0.0132843	intergenic_downstream	19081	NC_058518.1:2624466-2651588	NC_058518.1:2603983-2605384
MSTRG.91.1	gene-LOC123453142	novel	gene-LOC123453142	LOC123453142	dirigent protein 4-like	1	0	0	antisense_exon_overlap	0	NC_058518.1:2624466-2651588	NC_058518.1:2632372-2633717
MSTRG.14592.1	MSTRG.14592	novel	gene-LOC123431355		-	0.87193	0.000218004	0.00481814	intergenic_downstream	16896	NC_058519.1:661214939-661215864	NC_058519.1:661194311-661198042
MSTRG.14590.1	MSTRG.14590	novel	gene-LOC123431355		-	0.713799	0.00912863	0.0204983	intergenic_upstream	1040	NC_058519.1:661191220-661193270	NC_058519.1:661194311-661198042
MSTRG.20523.3	gene-LOC123444932	novel	gene-LOC123444932		-	0.935203	8.06e-06	0.00124273	sense_exon_overlap	0	NC_058520.1:550033788-550035614	NC_058520.1:550027727-550036328
rna-XR_006611221.1	gene-LOC123402000	known	gene-LOC123404378	LOC123404378	uncharacterized LOC123404378, transcript variant X2	0.85114	0.000445901	0.00641525	intergenic_downstream	18745	NC_058523.1:59708620-59710762	NC_058523.1:59688301-59690049
MSTRG.3574.4	gene-LOC123438993	novel	gene-LOC123411607	LOC123411607	peroxidase 57-like	-0.63925	0.0252172	0.0323728	intergenic_downstream	19182	NC_058518.1:380730037-380733691	NC_058518.1:380708411-380710854
rna-XR_006610022.1	gene-LOC123397759	known	gene-LOC123397477	LOC123397477	horcolin-like	0.850377	0.000456828	0.00654378	intergenic_downstream	4300	NC_058522.1:18553149-18554208	NC_058522.1:18547703-18554208
MSTRG.36501.1	gene-LOC123399623	novel	gene-LOC123399603		-	0.98424	7.46e-09	1.84e-05	antisense_exon_overlap	0	NC_058522.1:581936971-581955781	NC_058522.1:581895392-582061436
MSTRG.49571.1	gene-LOC123410120	novel	gene-LOC123410120		-	0.979021	3.09e-08	5.41e-05	antisense_exon_overlap	0	NC_058524.1:600154615-600345496	NC_058524.1:599817430-600345499
MSTRG.49571.1	gene-LOC123410120	novel	gene-LOC123413065		-	0.685315	0.013906	0.0246262	antisense_exon_overlap	0	NC_058524.1:600154615-600345496	NC_058524.1:600190496-600191154
MSTRG.6428.4	gene-LOC123421803	novel	gene-LOC123421803		-	0.893171	9.14e-05	0.00340093	sense_exon_overlap	0	NC_058518.1:514044769-514048127	NC_058518.1:514044669-514048947
MSTRG.36640.2	gene-LOC123399699	novel	gene-LOC123399699		-	0.998244	1.31e-13	1.46e-09	sense_exon_overlap	0	NC_058522.1:585988882-585992467	NC_058522.1:585991662-585992467
MSTRG.49968.2	gene-LOC123409859	novel	gene-LOC123409859		-	0.951049	2.04e-06	0.000659111	antisense_exon_overlap	0	NC_058524.1:615791142-615791732	NC_058524.1:615790449-615791763
rna-XR_006622454.1	gene-LOC123427913	known	gene-LOC123427912		-	0.721542	0.00807444	0.0195243	intergenic_upstream	2672	NC_058519.1:620217408-620218354	NC_058519.1:620210762-620216491
MSTRG.8139.2	gene-LOC123429630	novel	gene-LOC123429631	LOC123429631	putative glycine-rich cell wall structural protein 1	0.923077	1.86e-05	0.00174908	antisense_exon_overlap	0	NC_058519.1:73695852-73923616	NC_058519.1:73780920-73782061
MSTRG.8139.2	gene-LOC123429630	novel	gene-LOC123429632	LOC123429632	glycine-rich cell wall structural protein-like	0.958042	9.54e-07	0.000436423	antisense_exon_overlap	0	NC_058519.1:73695852-73923616	NC_058519.1:73922681-73923829
MSTRG.4414.3	gene-LOC123413129	novel	gene-LOC123413129	LOC123413129	uncharacterized LOC123413129, transcript variant X1	0.937063	6.99e-06	0.00115682	sense_exon_overlap	0	NC_058518.1:438746066-438746414	NC_058518.1:438745786-438748855
MSTRG.5914.1	gene-LOC123419273	novel	gene-LOC123419273	LOC123419273	extensin-like	0.977234	4.64e-08	7.54e-05	antisense_intron_overlap	0	NC_058518.1:497991834-497994833	NC_058518.1:497991685-497995312
rna-XR_006611896.1	gene-LOC123404691	known	gene-LOC123404690		-	0.767936	0.00353589	0.0135184	antisense_exon_overlap	0	NC_058523.1:546498199-546500240	NC_058523.1:546500239-546504431
MSTRG.20427.1	gene-LOC123444877	novel	gene-LOC123444877		-	0.963224	4.98e-07	0.000311408	antisense_exon_overlap	0	NC_058520.1:546582084-546647831	NC_058520.1:546582130-546649564
MSTRG.26091.5	gene-LOC123448943	novel	gene-LOC123448943	LOC123448943	probable RNA-binding protein ARP1, transcript variant X2	0.797203	0.00190037	0.0104878	sense_exon_overlap	0	NC_058521.1:457510364-457511590	NC_058521.1:457509146-457511590
MSTRG.40410.1	gene-LOC123401917	novel	gene-LOC123401917	LOC123401917	anaphase-promoting complex subunit 8	0.951049	2.04e-06	0.000659111	antisense_exon_overlap	0	NC_058523.1:411459291-411462673	NC_058523.1:411458602-411463128
rna-XR_006613490.1	gene-LOC123412391	known	gene-LOC123412503	LOC123412503	leaf-specific thionin-like	0.86569	0.000273532	0.00529914	intergenic_downstream	10308	NC_058524.1:19921382-19922194	NC_058524.1:19910334-19911073
MSTRG.29125.3	gene-LOC123396808	novel	gene-LOC123396588	LOC123396588	horcolin-like	0.918998	2.39e-05	0.00206176	intergenic_downstream	18189	NC_058522.1:18453084-18473940	NC_058522.1:18418479-18500616
MSTRG.29125.3	gene-LOC123396808	novel	gene-LOC123396207	LOC123396207	mannose/glucose-specific lectin-like	0.95169	1.91e-06	0.000659111	antisense_exon_overlap	0	NC_058522.1:18453084-18473940	NC_058522.1:18412810-18454034
MSTRG.29125.3	gene-LOC123396808	novel	gene-LOC123396018	LOC123396018	horcolin-like	0.918998	2.39e-05	0.00206176	antisense_exon_overlap	0	NC_058522.1:18453084-18473940	NC_058522.1:18418825-18500220
MSTRG.29125.2	gene-LOC123396207	novel	gene-LOC123396588	LOC123396588	horcolin-like	0.825754	0.000936688	0.00822266	antisense_exon_overlap	0	NC_058522.1:18418787-18516108	NC_058522.1:18418479-18500616
MSTRG.29125.2	gene-LOC123396207	novel	gene-LOC123396207	LOC123396207	mannose/glucose-specific lectin-like	0.918295	2.5e-05	0.00209965	antisense_exon_overlap	0	NC_058522.1:18418787-18516108	NC_058522.1:18412810-18454034
MSTRG.29125.2	gene-LOC123396207	novel	gene-LOC123396018	LOC123396018	horcolin-like	0.825754	0.000936688	0.00822266	antisense_exon_overlap	0	NC_058522.1:18418787-18516108	NC_058522.1:18418825-18500220
MSTRG.29125.1	gene-LOC123396207	novel	gene-LOC123396588	LOC123396588	horcolin-like	0.732365	0.00675706	0.0178746	antisense_exon_overlap	0	NC_058522.1:18418787-18464220	NC_058522.1:18418479-18500616
MSTRG.29125.1	gene-LOC123396207	novel	gene-LOC123396207	LOC123396207	mannose/glucose-specific lectin-like	0.652602	0.0214257	0.0302826	antisense_exon_overlap	0	NC_058522.1:18418787-18464220	NC_058522.1:18412810-18454034
MSTRG.29125.1	gene-LOC123396207	novel	gene-LOC123396018	LOC123396018	horcolin-like	0.732365	0.00675706	0.0178746	antisense_exon_overlap	0	NC_058522.1:18418787-18464220	NC_058522.1:18418825-18500220
MSTRG.29125.5	MSTRG.29125	novel	gene-LOC123396588	LOC123396588	horcolin-like	0.991245	3.99e-10	2.25e-06	antisense_exon_overlap	0	NC_058522.1:18453238-18453842	NC_058522.1:18418479-18500616
MSTRG.29125.5	MSTRG.29125	novel	gene-LOC123396207	LOC123396207	mannose/glucose-specific lectin-like	0.977234	4.64e-08	7.54e-05	antisense_exon_overlap	0	NC_058522.1:18453238-18453842	NC_058522.1:18412810-18454034
MSTRG.29125.5	MSTRG.29125	novel	gene-LOC123396018	LOC123396018	horcolin-like	0.991245	3.99e-10	2.25e-06	antisense_exon_overlap	0	NC_058522.1:18453238-18453842	NC_058522.1:18418825-18500220
MSTRG.2399.1	MSTRG.2399	novel	MSTRG.2398		-	0.972028	1.29e-07	0.000153817	antisense_exon_overlap	0	NC_058518.1:256702147-256704934	NC_058518.1:256702123-256707248
MSTRG.44543.1	gene-LOC123409577	novel	gene-LOC123409577	LOC123409577	pathogenesis-related protein 1-like	0.937063	6.99e-06	0.00115682	antisense_exon_overlap	0	NC_058524.1:69422305-69567535	NC_058524.1:69422288-69581745

## Sheet: S7
Table S7 Target genes regulated by differentially expressed lncRNA in XZ61 under Al stress.
lncRNA id	lncRNA gene id	Type	Target gene id	Target gene name	Gene description	corr	pvalue	padjust	Location	Distance	lncRNA position	Target gene position
MSTRG.6370.1	gene-LOC123452371	novel	gene-LOC123422379		-	0.823688	0.000989887	0.0084038	intergenic_downstream	2426	NC_058518.1:512387906-512392725	NC_058518.1:512384922-512385479
MSTRG.6370.1	gene-LOC123452371	novel	gene-LOC123452389		-	0.825175	0.000951363	0.00822266	antisense_exon_overlap	0	NC_058518.1:512387906-512392725	NC_058518.1:512370056-512393821
MSTRG.6370.1	gene-LOC123452371	novel	gene-LOC123452371		-	0.909091	4.19104e-05	0.0024353	antisense_exon_overlap	0	NC_058518.1:512387906-512392725	NC_058518.1:512370060-512389380
rna-XR_006622611.1	gene-LOC123429039	known	gene-LOC123429040	LOC123429040	probable LRR receptor-like serine/threonine-protein kinase At3g47570	0.630282	0.0280226	0.033782	intergenic_downstream	5160	NC_058519.1:3366647-3368104	NC_058519.1:3373265-3377030
MSTRG.43728.1	gene-LOC123408117	novel	gene-LOC123409451	LOC123409451	peroxidase 2-like	0.727273	0.00735503	0.0185194	antisense_exon_overlap	0	NC_058524.1:29008704-29067756	NC_058524.1:29050506-29068337
MSTRG.43728.1	gene-LOC123408117	novel	gene-LOC123410582	LOC123410582	peroxidase 2-like	0.72028	0.00823977	0.0195243	antisense_exon_overlap	0	NC_058524.1:29008704-29067756	NC_058524.1:29026922-29028351
MSTRG.43728.1	gene-LOC123408117	novel	gene-LOC123408117	LOC123408117	uncharacterized LOC123408117	1	0	0	sense_exon_overlap	0	NC_058524.1:29008704-29067756	NC_058524.1:29035873-29038867
MSTRG.14644.1	MSTRG.14644	novel	gene-LOC123428987		-	0.755245	0.00450844	0.0147963	intergenic_downstream	15154	NC_058519.1:664752431-664752809	NC_058519.1:664767964-664772605
MSTRG.11113.1	gene-LOC123430271	novel	gene-LOC123430271	LOC123430271	protein IDA-LIKE 4-like	0.895105	8.36659e-05	0.00325379	sense_exon_overlap	0	NC_058519.1:470838979-470840030	NC_058519.1:470839188-470840030
MSTRG.2750.1	gene-LOC123432463	novel	gene-LOC123432479	LOC123432479	uncharacterized LOC123432479	0.949213	2.44274e-06	0.000716432	antisense_exon_overlap	0	NC_058518.1:304976060-304981512	NC_058518.1:304980666-304981531
MSTRG.13460.1	gene-LOC123427974	novel	gene-LOC123427975		-	0.759237	0.00418304	0.0144887	sense_exon_overlap	0	NC_058519.1:622417014-622475790	NC_058519.1:622472839-622475723
MSTRG.13460.1	gene-LOC123427974	novel	gene-LOC123427974		-	0.987656	2.21105e-09	6.61219e-06	sense_exon_overlap	0	NC_058519.1:622417014-622475790	NC_058519.1:622458519-622466671
MSTRG.37468.1	MSTRG.37468	novel	MSTRG.37467		-	0.770579	0.00335518	0.0132843	intergenic_upstream	973	NC_058523.1:34479086-34480154	NC_058523.1:34476410-34478112
MSTRG.46128.1	gene-LOC123412070	novel	gene-LOC123412070	LOC123412070	uncharacterized LOC123412070, transcript variant X2	0.937063	6.99316e-06	0.00115683	antisense_exon_overlap	0	NC_058524.1:217498774-217546548	NC_058524.1:217499783-217517438
MSTRG.29128.5	gene-LOC123396654	novel	gene-LOC123396588	LOC123396588	horcolin-like	0.924695	1.67907e-05	0.00174908	intergenic_downstream	14761	NC_058522.1:18514982-18526024	NC_058522.1:18418479-18500616
MSTRG.29128.5	gene-LOC123396654	novel	gene-LOC123396018	LOC123396018	horcolin-like	0.924695	1.67907e-05	0.00174908	intergenic_downstream	14761	NC_058522.1:18514982-18526024	NC_058522.1:18418825-18500220
MSTRG.41672.2	gene-LOC123404289	novel	gene-LOC123404289		-	0.636364	0.0260969	0.0325561	sense_intron_overlap	0	NC_058523.1:518719475-518720230	NC_058523.1:518719435-518720163
MSTRG.115.2	MSTRG.115	novel	gene-LOC123403531	LOC123403531	uncharacterized LOC123403531	0.768805	0.00347566	0.0133495	intergenic_downstream	2243	NC_058518.1:3338793-3339395	NC_058518.1:3334347-3336549
MSTRG.32677.1	gene-LOC123397950	novel	gene-LOC123397950	LOC123397950	S-adenosylmethionine decarboxylase proenzyme-like	0.965035	3.88099e-07	0.000262166	antisense_exon_overlap	0	NC_058522.1:441108747-441111830	NC_058522.1:441108712-441111840
rna-XR_006631959.1	gene-LOC123449122	known	gene-LOC123449121	LOC123449121	beta-galactosidase 6	0.605811	0.0368157	0.0381229	intergenic_upstream	6449	NC_058521.1:495587234-495587719	NC_058521.1:495574792-495580784
MSTRG.29186.1	gene-LOC123396219	novel	gene-LOC123396219	LOC123396219	protein WIR1A-like	0.978947	3.144e-08	5.46394e-05	sense_exon_overlap	0	NC_058522.1:22182963-22183748	NC_058522.1:22183281-22183743
MSTRG.48717.1	gene-LOC123411114	novel	gene-LOC123411114		-	0.783217	0.00258621	0.0119005	antisense_intron_overlap	0	NC_058524.1:551327049-551468668	NC_058524.1:551326670-551469073
MSTRG.48717.1	gene-LOC123411114	novel	gene-LOC123410165		-	0.846154	0.000521134	0.00678247	antisense_exon_overlap	0	NC_058524.1:551327049-551468668	NC_058524.1:551467912-551469073
MSTRG.49653.1	gene-LOC123409971	novel	gene-LOC123409969		-	0.692308	0.012593	0.0235764	antisense_exon_overlap	0	NC_058524.1:602303754-602327691	NC_058524.1:602327117-602327714
MSTRG.49653.1	gene-LOC123409971	novel	gene-LOC123409971		-	0.909091	4.19104e-05	0.0024353	antisense_exon_overlap	0	NC_058524.1:602303754-602327691	NC_058524.1:602303621-602327714
MSTRG.49653.2	gene-LOC123409971	novel	gene-LOC123409969		-	0.65035	0.0220342	0.0302881	antisense_exon_overlap	0	NC_058524.1:602303754-602327731	NC_058524.1:602327117-602327714
MSTRG.49653.2	gene-LOC123409971	novel	gene-LOC123409971		-	0.937063	6.99316e-06	0.00115683	antisense_exon_overlap	0	NC_058524.1:602303754-602327731	NC_058524.1:602303621-602327714
MSTRG.14927.1	gene-LOC123442444	novel	gene-LOC123442443	LOC123442443	endonuclease 2-like	0.902098	5.99786e-05	0.00284505	antisense_exon_overlap	0	NC_058520.1:7882846-7886784	NC_058520.1:7881545-7886674
MSTRG.2400.1	MSTRG.2400	novel	MSTRG.2398		-	0.972028	1.28681e-07	0.000153817	antisense_exon_overlap	0	NC_058518.1:256706049-256707057	NC_058518.1:256702123-256707248
rna-XR_006610472.1	gene-LOC123400047	known	gene-LOC123396207	LOC123396207	mannose/glucose-specific lectin-like	0.950728	2.10503e-06	0.000667517	intergenic_upstream	9948	NC_058522.1:18402243-18402861	NC_058522.1:18412810-18454034
MSTRG.1078.1	MSTRG.1078	novel	gene-LOC123407074	LOC123407074	probable E3 ubiquitin-protein ligase ARI2	0.724638	0.0076796	0.0189594	intergenic_downstream	10419	NC_058518.1:62035439-62037448	NC_058518.1:62023513-62025019
MSTRG.36504.1	MSTRG.36504	novel	gene-LOC123399603		-	0.95715	1.05858e-06	0.0004683	antisense_exon_overlap	0	NC_058522.1:582057263-582061344	NC_058522.1:581895392-582061436
MSTRG.1343.2	gene-LOC123407551	novel	gene-LOC123407551	LOC123407551	translocator protein homolog	0.964813	4.00444e-07	0.000265668	sense_intron_overlap	0	NC_058518.1:85777613-85777949	NC_058518.1:85776669-85777922
MSTRG.43806.1	gene-LOC123407880	novel	gene-LOC123407880	LOC123407880	histone H3.2	0.949213	2.44274e-06	0.000716432	antisense_exon_overlap	0	NC_058524.1:31639291-31643351	NC_058524.1:31639288-31643704
MSTRG.43806.1	gene-LOC123407880	novel	gene-LOC123407879	LOC123407879	histone H3.2	0.893171	9.13597e-05	0.00340093	antisense_exon_overlap	0	NC_058524.1:31639291-31643351	NC_058524.1:31642933-31643704
MSTRG.43806.1	gene-LOC123407880	novel	MSTRG.43807		-	-0.673884	0.0162661	0.0268097	intergenic_upstream	1040	NC_058524.1:31639291-31643351	NC_058524.1:31644392-31647291
MSTRG.409.1	gene-LOC123447869	novel	gene-LOC123448093	LOC123448093	histone H2A.2.1-like	0.923077	1.8622e-05	0.00174908	antisense_exon_overlap	0	NC_058518.1:13953185-14098554	NC_058518.1:14097767-14098709
rna-XR_006613494.1	gene-LOC123412403	known	gene-LOC123412616	LOC123412616	leaf-specific thionin-like	0.638477	0.0254508	0.0325561	sense_exon_overlap	0	NC_058524.1:19672065-19672877	NC_058524.1:19332755-19797394
MSTRG.39121.2	MSTRG.39121	novel	MSTRG.39122		-	0.760071	0.00411738	0.014287	intergenic_upstream	209	NC_058523.1:214891908-214892690	NC_058523.1:214892900-214895318
MSTRG.39121.1	MSTRG.39121	novel	MSTRG.39122		-	0.902098	5.99786e-05	0.00284505	intergenic_upstream	198	NC_058523.1:214891537-214892701	NC_058523.1:214892900-214895318
MSTRG.33237.3	gene-LOC123399311	novel	gene-LOC123399311	LOC123399311	probable disease resistance protein RF45, transcript variant X1	0.728548	0.00720175	0.0185194	sense_exon_overlap	0	NC_058522.1:475827140-475830811	NC_058522.1:475827121-475830811
MSTRG.43708.2	gene-LOC123412483	novel	gene-LOC123412483	LOC123412483	superoxide dismutase [Fe] 2, chloroplastic-like, transcript variant X2	0.818182	0.00114311	0.00884664	intergenic_downstream	532	NC_058524.1:27942055-27943848	NC_058524.1:27922298-27948705
MSTRG.16082.2	gene-LOC123443024	novel	gene-LOC123443024	LOC123443024	boron transporter 4-like, transcript variant X1	0.867133	0.000259812	0.00513007	sense_exon_overlap	0	NC_058520.1:73281467-73282369	NC_058520.1:73281432-73287234
MSTRG.14441.1	MSTRG.14441	novel	gene-LOC123431286		-	0.99825	1.28797e-13	1.44124e-09	intergenic_upstream	100	NC_058519.1:657119952-657121398	NC_058519.1:657121499-657122488
MSTRG.10803.1	gene-LOC123426535	novel	gene-LOC123430205	LOC123430205	uncharacterized LOC123430205	-0.685315	0.013906	0.0246262	intergenic_upstream	9833	NC_058519.1:432270979-432277208	NC_058519.1:432259727-432261145
MSTRG.13392.1	gene-LOC123428790	novel	gene-LOC123428790		-	1	1.32832e-79	1.51103e-75	antisense_exon_overlap	0	NC_058519.1:620638301-620643961	NC_058519.1:620636990-620657356
MSTRG.44463.2	gene-LOC123411715	novel	gene-LOC123411715	LOC123411715	uncharacterized LOC123411715, transcript variant X1	0.697024	0.011761	0.0229267	sense_exon_overlap	0	NC_058524.1:65093654-65094779	NC_058524.1:65093562-65094797
MSTRG.92.1	gene-LOC123453142	novel	gene-LOC123453142	LOC123453142	dirigent protein 4-like	0.979021	3.0898e-08	5.412e-05	sense_exon_overlap	0	NC_058518.1:2624906-2651521	NC_058518.1:2632372-2633717
MSTRG.30056.2	MSTRG.30056	novel	gene-LOC123395463	LOC123395463	probable polygalacturonase, transcript variant X2	0.608392	0.035806	0.0375117	intergenic_upstream	4078	NC_058522.1:112038991-112040619	NC_058522.1:112030761-112034912
MSTRG.30050.1	gene-LOC123396101	novel	gene-LOC123396390	LOC123396390	uncharacterized LOC123396390	0.980737	2.02241e-08	4.61011e-05	antisense_exon_overlap	0	NC_058522.1:110447657-110808582	NC_058522.1:110808362-110809184
MSTRG.30050.1	gene-LOC123396101	novel	gene-LOC123396002	LOC123396002	stress-induced protein SAM22-like	0.965035	3.88099e-07	0.000262166	antisense_exon_overlap	0	NC_058522.1:110447657-110808582	NC_058522.1:110689344-110690273
MSTRG.30050.1	gene-LOC123396101	novel	gene-LOC123396101	LOC123396101	transcription factor bHLH93-like, transcript variant X6	0.86014	0.000331668	0.00564947	sense_exon_overlap	0	NC_058522.1:110447657-110808582	NC_058522.1:110451551-110456478
MSTRG.30050.1	gene-LOC123396101	novel	gene-LOC123396103	LOC123396103	major pollen allergen Cor a 1 isoforms 5, 6, 11 and 16-like	0.958042	9.54358e-07	0.000436423	antisense_exon_overlap	0	NC_058522.1:110447657-110808582	NC_058522.1:110477791-110478769
MSTRG.30050.1	gene-LOC123396101	novel	gene-LOC123396094	LOC123396094	major pollen allergen Cor a 1 isoforms 5, 6, 11 and 16-like, transcript variant X1	0.963224	4.98049e-07	0.000311408	antisense_exon_overlap	0	NC_058522.1:110447657-110808582	NC_058522.1:110447654-110842624
MSTRG.30050.1	gene-LOC123396101	novel	gene-LOC123396244	LOC123396244	major allergen Dau c 1-like	0.958042	9.54358e-07	0.000436423	antisense_exon_overlap	0	NC_058522.1:110447657-110808582	NC_058522.1:110687195-110688034
MSTRG.30050.1	gene-LOC123396101	novel	gene-LOC123395990	LOC123395990	major pollen allergen Cor a 1 isoforms 5, 6, 11 and 16-like	0.958042	9.54358e-07	0.000436423	antisense_exon_overlap	0	NC_058522.1:110447657-110808582	NC_058522.1:110802863-110803812
MSTRG.30050.2	gene-LOC123396094	novel	gene-LOC123396065	LOC123396065	major pollen allergen Cor a 1 isoforms 5, 6, 11 and 16-like	0.816113	0.00120515	0.00900051	antisense_exon_overlap	0	NC_058522.1:110545578-110842654	NC_058522.1:110837560-110838491
MSTRG.30050.2	gene-LOC123396094	novel	gene-LOC123396390	LOC123396390	uncharacterized LOC123396390	0.961404	6.32187e-07	0.000384422	antisense_exon_overlap	0	NC_058522.1:110545578-110842654	NC_058522.1:110808362-110809184
MSTRG.30050.2	gene-LOC123396094	novel	gene-LOC123396002	LOC123396002	stress-induced protein SAM22-like	0.970229	1.752e-07	0.00015951	antisense_exon_overlap	0	NC_058522.1:110545578-110842654	NC_058522.1:110689344-110690273
MSTRG.30050.2	gene-LOC123396094	novel	gene-LOC123396094	LOC123396094	major pollen allergen Cor a 1 isoforms 5, 6, 11 and 16-like, transcript variant X1	0.978947	3.144e-08	5.46394e-05	antisense_exon_overlap	0	NC_058522.1:110545578-110842654	NC_058522.1:110447654-110842624
MSTRG.30050.2	gene-LOC123396094	novel	gene-LOC123396244	LOC123396244	major allergen Dau c 1-like	0.98424	7.45817e-09	1.84458e-05	antisense_exon_overlap	0	NC_058522.1:110545578-110842654	NC_058522.1:110687195-110688034
MSTRG.30050.2	gene-LOC123396094	novel	gene-LOC123395990	LOC123395990	major pollen allergen Cor a 1 isoforms 5, 6, 11 and 16-like	0.970229	1.752e-07	0.00015951	antisense_exon_overlap	0	NC_058522.1:110545578-110842654	NC_058522.1:110802863-110803812
MSTRG.30050.3	gene-LOC123396390	novel	gene-LOC123396065	LOC123396065	major pollen allergen Cor a 1 isoforms 5, 6, 11 and 16-like	0.893171	9.13597e-05	0.00340093	antisense_exon_overlap	0	NC_058522.1:110687367-110838371	NC_058522.1:110837560-110838491
MSTRG.30050.3	gene-LOC123396390	novel	gene-LOC123396390	LOC123396390	uncharacterized LOC123396390	1	0	0	antisense_exon_overlap	0	NC_058522.1:110687367-110838371	NC_058522.1:110808362-110809184
MSTRG.30050.3	gene-LOC123396390	novel	gene-LOC123396002	LOC123396002	stress-induced protein SAM22-like	0.970229	1.752e-07	0.00015951	antisense_exon_overlap	0	NC_058522.1:110687367-110838371	NC_058522.1:110689344-110690273
MSTRG.30050.3	gene-LOC123396390	novel	gene-LOC123396094	LOC123396094	major pollen allergen Cor a 1 isoforms 5, 6, 11 and 16-like, transcript variant X1	0.926316	1.51018e-05	0.00168174	antisense_exon_overlap	0	NC_058522.1:110687367-110838371	NC_058522.1:110447654-110842624
MSTRG.30050.3	gene-LOC123396390	novel	gene-LOC123396244	LOC123396244	major allergen Dau c 1-like	0.980737	2.02241e-08	4.61011e-05	antisense_intron_overlap	0	NC_058522.1:110687367-110838371	NC_058522.1:110687195-110688034
MSTRG.30050.3	gene-LOC123396390	novel	gene-LOC123395990	LOC123395990	major pollen allergen Cor a 1 isoforms 5, 6, 11 and 16-like	0.98424	7.45817e-09	1.84458e-05	antisense_exon_overlap	0	NC_058522.1:110687367-110838371	NC_058522.1:110802863-110803812
MSTRG.35957.1	gene-LOC123399276	novel	gene-LOC123399276		-	0.861648	0.000315007	0.00564947	antisense_intron_overlap	0	NC_058522.1:565442898-565443403	NC_058522.1:565441685-565443642
MSTRG.6900.2	gene-LOC123424426	novel	gene-LOC123424426	LOC123424426	L-type lectin-domain containing receptor kinase SIT2-like	0.713287	0.00920178	0.0204983	antisense_intron_overlap	0	NC_058519.1:12035889-12037530	NC_058519.1:12034407-12037474
MSTRG.108.1	gene-LOC123403511	novel	gene-LOC123403531	LOC123403531	uncharacterized LOC123403531	0.965035	3.88099e-07	0.000262166	antisense_exon_overlap	0	NC_058518.1:3204135-3336590	NC_058518.1:3334347-3336549
MSTRG.21918.2	gene-LOC123441031	novel	gene-LOC123441030		-	0.743864	0.00554146	0.016491	intergenic_upstream	2329	NC_058520.1:604285072-604288253	NC_058520.1:604282189-604282742
MSTRG.21918.2	gene-LOC123441031	novel	gene-LOC123441031		-	0.729829	0.00705009	0.0184357	sense_intron_overlap	0	NC_058520.1:604285072-604288253	NC_058520.1:604285072-604285625
MSTRG.21918.2	gene-LOC123441031	novel	gene-LOC123441032		-	0.635092	0.0264915	0.0329676	intergenic_downstream	16550	NC_058520.1:604285072-604288253	NC_058520.1:604304804-604305450
MSTRG.14812.1	MSTRG.14812	novel	MSTRG.14811		-	0.854917	0.000394751	0.00620312	sense_exon_overlap	0	NC_058520.1:4025539-4026098	NC_058520.1:4021965-4035694
MSTRG.14591.1	MSTRG.14591	novel	gene-LOC123431355		-	0.86515	0.000278812	0.00529914	intergenic_downstream	12610	NC_058519.1:661210653-661213689	NC_058519.1:661194311-661198042
rna-XR_006609926.1	gene-LOC123396797	known	gene-LOC123396588	LOC123396588	horcolin-like	0.98424	7.45817e-09	1.84458e-05	sense_exon_overlap	0	NC_058522.1:18463814-18464749	NC_058522.1:18418479-18500616
rna-XR_006609926.1	gene-LOC123396797	known	gene-LOC123396207	LOC123396207	mannose/glucose-specific lectin-like	0.949213	2.44274e-06	0.000716432	intergenic_downstream	9779	NC_058522.1:18463814-18464749	NC_058522.1:18412810-18454034
rna-XR_006609926.1	gene-LOC123396797	known	gene-LOC123396018	LOC123396018	horcolin-like	0.98424	7.45817e-09	1.84458e-05	sense_exon_overlap	0	NC_058522.1:18463814-18464749	NC_058522.1:18418825-18500220
MSTRG.49568.2	gene-LOC123410272	novel	gene-LOC123410374		-	0.951049	2.03842e-06	0.000659111	antisense_exon_overlap	0	NC_058524.1:599817438-599858978	NC_058524.1:599818379-599819083
MSTRG.49568.2	gene-LOC123410272	novel	gene-LOC123410272		-	0.846154	0.000521134	0.00678247	antisense_exon_overlap	0	NC_058524.1:599817438-599858978	NC_058524.1:599817430-599914597
MSTRG.49568.2	gene-LOC123410272	novel	gene-LOC123410256		-	0.916084	2.8428e-05	0.00209965	antisense_exon_overlap	0	NC_058524.1:599817438-599858978	NC_058524.1:599858353-599859010
MSTRG.49568.2	gene-LOC123410272	novel	gene-LOC123410120		-	0.972028	1.28681e-07	0.000153817	antisense_exon_overlap	0	NC_058524.1:599817438-599858978	NC_058524.1:599817430-600345499
MSTRG.49568.1	gene-LOC123410272	novel	gene-LOC123410374		-	0.944056	3.92726e-06	0.000894853	antisense_exon_overlap	0	NC_058524.1:599817430-599889618	NC_058524.1:599818379-599819083
MSTRG.49568.1	gene-LOC123410272	novel	gene-LOC123410272		-	0.965035	3.88099e-07	0.000262166	antisense_exon_overlap	0	NC_058524.1:599817430-599889618	NC_058524.1:599817430-599914597
MSTRG.49568.1	gene-LOC123410272	novel	gene-LOC123410256		-	0.713287	0.00920178	0.0204983	antisense_exon_overlap	0	NC_058524.1:599817430-599889618	NC_058524.1:599858353-599859010
MSTRG.49568.1	gene-LOC123410272	novel	gene-LOC123410120		-	0.93007	1.17022e-05	0.00144318	antisense_exon_overlap	0	NC_058524.1:599817430-599889618	NC_058524.1:599817430-600345499
MSTRG.43450.1	gene-LOC123413052	novel	gene-LOC123411739	LOC123411739	uncharacterized LOC123411739	0.861346	0.000318283	0.00564947	sense_exon_overlap	0	NC_058524.1:17279915-17293786	NC_058524.1:17293309-17293786
MSTRG.43450.1	gene-LOC123413052	novel	gene-LOC123412471	LOC123412471	uncharacterized LOC123412471	0.734003	0.00657265	0.0176473	intergenic_upstream	8384	NC_058524.1:17279915-17293786	NC_058524.1:17271104-17271530
MSTRG.43450.1	gene-LOC123413052	novel	gene-LOC123413052	LOC123413052	uncharacterized LOC123413052	0.959026	8.48942e-07	0.000436423	sense_intron_overlap	0	NC_058524.1:17279915-17293786	NC_058524.1:17279928-17280473
rna-XR_006609921.1	gene-LOC123396654	known	gene-LOC123396588	LOC123396588	horcolin-like	0.837129	0.000682001	0.00746901	intergenic_downstream	14785	NC_058522.1:18515006-18516083	NC_058522.1:18418479-18500616
rna-XR_006609921.1	gene-LOC123396654	known	gene-LOC123396018	LOC123396018	horcolin-like	0.837129	0.000682001	0.00746901	intergenic_downstream	14785	NC_058522.1:18515006-18516083	NC_058522.1:18418825-18500220
rna-XR_006609927.1	gene-LOC123396808	known	gene-LOC123396207	LOC123396207	mannose/glucose-specific lectin-like	0.605078	0.0371059	0.0383129	intergenic_downstream	4384	NC_058522.1:18458419-18459493	NC_058522.1:18412810-18454034
rna-XR_006610444.1	gene-LOC123399869	known	gene-LOC123396553	LOC123396553	putative clathrin assembly protein At1g25240	0.762238	0.00395045	0.0139952	intergenic_downstream	10868	NC_058522.1:491003500-491005669	NC_058522.1:491016538-491018499
MSTRG.6942.1	gene-LOC123424447	novel	gene-LOC123424447	LOC123424447	ELMO domain-containing protein A, transcript variant X2	0.943865	3.99328e-06	0.000903831	antisense_exon_overlap	0	NC_058519.1:12820070-12821191	NC_058519.1:12814689-12821169
MSTRG.6942.1	gene-LOC123424447	novel	gene-LOC123424448	LOC123424448	E3 ubiquitin-protein ligase WAV3	-0.628074	0.0287463	0.0341244	intergenic_upstream	2773	NC_058519.1:12820070-12821191	NC_058519.1:12823965-12827933
MSTRG.8584.1	gene-LOC123429738	novel	gene-LOC123429738	LOC123429738	protein PELPK1-like	0.923077	1.8622e-05	0.00174908	antisense_exon_overlap	0	NC_058519.1:114336362-114343088	NC_058519.1:114336341-114343320
MSTRG.43521.6	gene-LOC123412591	novel	gene-LOC123412591	LOC123412591	leaf-specific thionin-like	1	0	0	sense_exon_overlap	0	NC_058524.1:19780298-19797373	NC_058524.1:19779893-19780693
MSTRG.43521.6	gene-LOC123412591	novel	gene-LOC123412616	LOC123412616	leaf-specific thionin-like	0.768155	0.00352061	0.0134661	intergenic_downstream	15883	NC_058524.1:19780298-19797373	NC_058524.1:19332755-19797394
MSTRG.43521.1	gene-LOC123412403	novel	gene-LOC123412616	LOC123412616	leaf-specific thionin-like	0.889443	0.000107755	0.00367488	sense_exon_overlap	0	NC_058524.1:19332755-19672795	NC_058524.1:19332755-19797394
MSTRG.32111.2	gene-LOC123396767	novel	gene-LOC123396767	LOC123396767	electron transfer flavoprotein-ubiquinone oxidoreductase, mitochondrial-like	0.945711	3.38933e-06	0.000894853	sense_exon_overlap	0	NC_058522.1:397681290-397682391	NC_058522.1:397680866-397683117
MSTRG.943.1	gene-LOC123417832	novel	gene-LOC123417511	LOC123417511	long chain acyl-CoA synthetase 1	0.847637	0.000497797	0.00678247	antisense_exon_overlap	0	NC_058518.1:49922506-49925041	NC_058518.1:49917277-49925648
MSTRG.27347.1	gene-LOC123446983	novel	gene-LOC123449479		-	0.909091	4.19104e-05	0.0024353	antisense_intron_overlap	0	NC_058521.1:554855198-554930249	NC_058521.1:554855180-554855990
MSTRG.27347.1	gene-LOC123446983	novel	gene-LOC123446983		-	0.888112	0.000114134	0.00367488	antisense_exon_overlap	0	NC_058521.1:554855198-554930249	NC_058521.1:554855180-555062867
rna-XR_006610336.1	gene-LOC123399211	known	gene-LOC123453017		-	0.952716	1.71904e-06	0.000659111	intergenic_downstream	17664	NC_058522.1:562138593-562140130	NC_058522.1:562157795-562159229
MSTRG.20304.2	gene-LOC123440484	novel	gene-LOC123440484		-	0.942208	4.60562e-06	0.000975474	antisense_intron_overlap	0	NC_058520.1:539683903-539684943	NC_058520.1:539683761-539685086
MSTRG.22311.2	gene-LOC123441227	novel	gene-LOC123441227		-	1	0	0	sense_exon_overlap	0	NC_058520.1:619619747-619688836	NC_058520.1:619618636-619620258
MSTRG.46164.1	gene-LOC123412541	novel	gene-LOC123412541	LOC123412541	uncharacterized LOC123412541	0.812763	0.00131113	0.00920698	sense_intron_overlap	0	NC_058524.1:222229143-222230074	NC_058524.1:222229143-222229700
MSTRG.36700.1	gene-LOC123402357	novel	gene-LOC123402613	LOC123402613	receptor like protein kinase S.2-like, transcript variant X2	0.895105	8.36659e-05	0.00325379	intergenic_downstream	4096	NC_058523.1:2027081-2104517	NC_058523.1:2008270-2022985
MSTRG.36700.1	gene-LOC123402357	novel	gene-LOC123402357	LOC123402357	receptor like protein kinase S.2-like, transcript variant X5	0.935203	8.06383e-06	0.00124273	sense_exon_overlap	0	NC_058523.1:2027081-2104517	NC_058523.1:2084910-2108920
MSTRG.43530.2	gene-LOC123412503	novel	gene-LOC123412503	LOC123412503	leaf-specific thionin-like	1	0	0	sense_exon_overlap	0	NC_058524.1:19910676-19922092	NC_058524.1:19910334-19911073
MSTRG.39931.1	gene-LOC123402033	novel	gene-LOC123402033	LOC123402033	uncharacterized LOC123402033	0.871717	0.00021974	0.00485237	sense_exon_overlap	0	NC_058523.1:346157003-346160151	NC_058523.1:346157081-346159981
MSTRG.29125.4	gene-LOC123396808	novel	gene-LOC123396588	LOC123396588	horcolin-like	0.886166	0.000123989	0.00382797	intergenic_downstream	18405	NC_058522.1:18453172-18473724	NC_058522.1:18418479-18500616
MSTRG.29125.4	gene-LOC123396808	novel	gene-LOC123396207	LOC123396207	mannose/glucose-specific lectin-like	0.956219	1.1769e-06	0.000496254	antisense_exon_overlap	0	NC_058522.1:18453172-18473724	NC_058522.1:18412810-18454034
MSTRG.29125.4	gene-LOC123396808	novel	gene-LOC123396018	LOC123396018	horcolin-like	0.886166	0.000123989	0.00382797	antisense_exon_overlap	0	NC_058522.1:18453172-18473724	NC_058522.1:18418825-18500220
MSTRG.36439.2	gene-LOC123395141	novel	gene-LOC123395141		-	0.921192	2.09498e-05	0.00185569	sense_exon_overlap	0	NC_058522.1:580680147-580680929	NC_058522.1:580680137-580683371
MSTRG.43709.2	gene-LOC123412483	novel	gene-LOC123412483	LOC123412483	superoxide dismutase [Fe] 2, chloroplastic-like, transcript variant X2	0.81738	0.00116685	0.00898653	intergenic_upstream	811	NC_058524.1:27942137-27943569	NC_058524.1:27922298-27948705
rna-XR_006613748.1	gene-LOC123413416	known	gene-LOC123412616	LOC123412616	leaf-specific thionin-like	0.789975	0.00223466	0.011159	sense_exon_overlap	0	NC_058524.1:19408736-19409517	NC_058524.1:19332755-19797394
MSTRG.16702.1	MSTRG.16702	novel	gene-LOC123443332	LOC123443332	uncharacterized LOC123443332	0.866815	0.000262792	0.00518295	intergenic_downstream	116	NC_058520.1:153507955-153508775	NC_058520.1:153505802-153507838
MSTRG.2858.1	gene-LOC123410200	novel	gene-LOC123410200	LOC123410200	CLAVATA3/ESR (CLE)-related protein 14	0.972028	1.28681e-07	0.000153817	sense_intron_overlap	0	NC_058518.1:314756539-314757448	NC_058518.1:314756741-314757494
MSTRG.13379.1	MSTRG.13379	novel	MSTRG.13374		-	0.797189	0.00190095	0.0104878	intergenic_upstream	4397	NC_058519.1:620265589-620267610	NC_058519.1:620258650-620261191
MSTRG.13379.1	MSTRG.13379	novel	gene-LOC123427917		-	0.854642	0.000398308	0.00620312	intergenic_upstream	923	NC_058519.1:620265589-620267610	NC_058519.1:620263685-620264665
MSTRG.13379.1	MSTRG.13379	novel	gene-LOC123427915		-	0.854642	0.000398308	0.00620312	intergenic_downstream	4103	NC_058519.1:620265589-620267610	NC_058519.1:620271714-620276186
MSTRG.10590.1	MSTRG.10590	novel	MSTRG.10591		-	0.916084	2.8428e-05	0.00209965	antisense_exon_overlap	0	NC_058519.1:408282885-408286694	NC_058519.1:408282958-408286715
MSTRG.37215.3	gene-LOC123403701	novel	gene-LOC123403701	LOC123403701	histone H4	0.979021	3.0898e-08	5.412e-05	sense_exon_overlap	0	NC_058523.1:21857974-21897786	NC_058523.1:21857931-21897786
rna-XR_006609935.1	gene-LOC123396907	known	gene-LOC123396588	LOC123396588	horcolin-like	0.853147	0.000418118	0.00620312	intergenic_downstream	16506	NC_058522.1:18509733-18510783	NC_058522.1:18418479-18500616
rna-XR_006609935.1	gene-LOC123396907	known	gene-LOC123396018	LOC123396018	horcolin-like	0.853147	0.000418118	0.00620312	intergenic_downstream	9512	NC_058522.1:18509733-18510783	NC_058522.1:18418825-18500220
MSTRG.91.2	gene-LOC123453142	novel	gene-LOC123453131	LOC123453131	protein DJ-1 homolog B-like	0.769231	0.00344645	0.0132843	intergenic_downstream	19081	NC_058518.1:2624466-2677936	NC_058518.1:2603983-2605384
MSTRG.91.2	gene-LOC123453142	novel	gene-LOC123453142	LOC123453142	dirigent protein 4-like	1	0	0	antisense_exon_overlap	0	NC_058518.1:2624466-2677936	NC_058518.1:2632372-2633717
MSTRG.91.1	gene-LOC123453142	novel	gene-LOC123453131	LOC123453131	protein DJ-1 homolog B-like	0.769231	0.00344645	0.0132843	intergenic_downstream	19081	NC_058518.1:2624466-2651588	NC_058518.1:2603983-2605384
MSTRG.91.1	gene-LOC123453142	novel	gene-LOC123453142	LOC123453142	dirigent protein 4-like	1	0	0	antisense_exon_overlap	0	NC_058518.1:2624466-2651588	NC_058518.1:2632372-2633717
MSTRG.7600.3	gene-LOC123425295	novel	gene-LOC123425295	LOC123425295	histidine--tRNA ligase, chloroplastic/mitochondrial-like	0.831942	0.000790414	0.00766444	sense_exon_overlap	0	NC_058519.1:42435124-42436218	NC_058519.1:42431867-42436685
MSTRG.18505.1	gene-LOC123440066	novel	gene-LOC123440066	LOC123440066	uncharacterized LOC123440066	0.817549	0.00116182	0.00896113	sense_exon_overlap	0	NC_058520.1:411802985-411870508	NC_058520.1:411866030-411870508
MSTRG.14590.1	MSTRG.14590	novel	gene-LOC123431355		-	0.713799	0.00912863	0.0204983	intergenic_upstream	1040	NC_058519.1:661191220-661193270	NC_058519.1:661194311-661198042
MSTRG.20523.3	gene-LOC123444932	novel	gene-LOC123444932		-	0.935203	8.06383e-06	0.00124273	sense_exon_overlap	0	NC_058520.1:550033788-550035614	NC_058520.1:550027727-550036328
MSTRG.3574.4	gene-LOC123438993	novel	gene-LOC123411607	LOC123411607	peroxidase 57-like	-0.63925	0.0252172	0.0323728	intergenic_downstream	19182	NC_058518.1:380730037-380733691	NC_058518.1:380708411-380710854
rna-XR_006610022.1	gene-LOC123397759	known	gene-LOC123397477	LOC123397477	horcolin-like	0.850377	0.000456828	0.00654379	intergenic_downstream	4300	NC_058522.1:18553149-18554208	NC_058522.1:18547703-18554208
MSTRG.36501.1	gene-LOC123399623	novel	gene-LOC123399603		-	0.98424	7.45817e-09	1.84458e-05	antisense_exon_overlap	0	NC_058522.1:581936971-581955781	NC_058522.1:581895392-582061436
MSTRG.49571.1	gene-LOC123410120	novel	gene-LOC123412040		-	0.615385	0.0331699	0.0361773	antisense_intron_overlap	0	NC_058524.1:600154615-600345496	NC_058524.1:600154426-600155084
MSTRG.49571.1	gene-LOC123410120	novel	gene-LOC123410120		-	0.979021	3.0898e-08	5.412e-05	antisense_exon_overlap	0	NC_058524.1:600154615-600345496	NC_058524.1:599817430-600345499
MSTRG.49571.1	gene-LOC123410120	novel	gene-LOC123413065		-	0.685315	0.013906	0.0246262	antisense_exon_overlap	0	NC_058524.1:600154615-600345496	NC_058524.1:600190496-600191154
MSTRG.41936.2	gene-LOC123401685	novel	gene-LOC123401683		-	0.916084	2.8428e-05	0.00209965	antisense_exon_overlap	0	NC_058523.1:531666796-531669806	NC_058523.1:531659518-531669946
MSTRG.49968.2	gene-LOC123409859	novel	gene-LOC123409859		-	0.951049	2.03842e-06	0.000659111	antisense_exon_overlap	0	NC_058524.1:615791142-615791732	NC_058524.1:615790449-615791763
MSTRG.49968.2	gene-LOC123409859	novel	gene-LOC123409858		-	0.654992	0.0207937	0.0296099	intergenic_downstream	10015	NC_058524.1:615791142-615791732	NC_058524.1:615801748-615803149
rna-XR_006622454.1	gene-LOC123427913	known	gene-LOC123427912		-	0.721542	0.00807444	0.0195243	intergenic_upstream	2672	NC_058519.1:620217408-620218354	NC_058519.1:620210762-620216491
MSTRG.8139.2	gene-LOC123429630	novel	gene-LOC123429629	LOC123429629	glycine-rich cell wall structural protein-like	0.942208	4.60562e-06	0.000975474	antisense_intron_overlap	0	NC_058519.1:73695852-73923616	NC_058519.1:73695743-73696883
MSTRG.8139.2	gene-LOC123429630	novel	gene-LOC123429631	LOC123429631	putative glycine-rich cell wall structural protein 1	0.923077	1.8622e-05	0.00174908	antisense_exon_overlap	0	NC_058519.1:73695852-73923616	NC_058519.1:73780920-73782061
MSTRG.8139.2	gene-LOC123429630	novel	gene-LOC123429630	LOC123429630	putative glycine-rich cell wall structural protein 1	0.937063	6.99316e-06	0.00115683	antisense_exon_overlap	0	NC_058519.1:73695852-73923616	NC_058519.1:73774397-73775546
MSTRG.8139.2	gene-LOC123429630	novel	gene-LOC123429632	LOC123429632	glycine-rich cell wall structural protein-like	0.958042	9.54358e-07	0.000436423	antisense_exon_overlap	0	NC_058519.1:73695852-73923616	NC_058519.1:73922681-73923829
MSTRG.8139.1	gene-LOC123429628	novel	gene-LOC123429629	LOC123429629	glycine-rich cell wall structural protein-like	0.85114	0.000445901	0.00641525	antisense_exon_overlap	0	NC_058519.1:73689244-73696487	NC_058519.1:73695743-73696883
MSTRG.4414.3	gene-LOC123413129	novel	gene-LOC123413129	LOC123413129	uncharacterized LOC123413129, transcript variant X1	0.937063	6.99316e-06	0.00115683	sense_exon_overlap	0	NC_058518.1:438746066-438746414	NC_058518.1:438745786-438748855
MSTRG.5914.1	gene-LOC123419273	novel	gene-LOC123419273	LOC123419273	extensin-like	0.977234	4.63547e-08	7.54191e-05	antisense_intron_overlap	0	NC_058518.1:497991834-497994833	NC_058518.1:497991685-497995312
MSTRG.6592.1	MSTRG.6592	novel	gene-LOC123429014	LOC123429014	uncharacterized LOC123429014	0.605649	0.0368796	0.0381359	intergenic_downstream	13076	NC_058519.1:1872110-1875764	NC_058519.1:1858220-1859033
rna-XR_006611896.1	gene-LOC123404691	known	gene-LOC123404690		-	0.767936	0.00353589	0.0135184	antisense_exon_overlap	0	NC_058523.1:546498199-546500240	NC_058523.1:546500239-546504431
MSTRG.12254.1	gene-LOC123427307	novel	gene-LOC123427306		-	0.823964	0.000982639	0.00839104	intergenic_downstream	2880	NC_058519.1:566162728-566164531	NC_058519.1:566167412-566169311
MSTRG.20427.1	gene-LOC123444877	novel	gene-LOC123444877		-	0.963224	4.98049e-07	0.000311408	antisense_exon_overlap	0	NC_058520.1:546582084-546647831	NC_058520.1:546582130-546649564
MSTRG.43638.2	gene-LOC123408085	novel	gene-LOC123408085	LOC123408085	uncharacterized LOC123408085	0.847032	0.000507218	0.00678247	sense_exon_overlap	0	NC_058524.1:25594209-25595286	NC_058524.1:25593252-25595360
MSTRG.1088.1	gene-LOC123396640	novel	gene-LOC123396640	LOC123396640	uncharacterized LOC123396640	0.992908	1.39642e-10	1.18809e-06	sense_exon_overlap	0	NC_058518.1:63570207-63573666	NC_058518.1:63570421-63574088
MSTRG.26091.5	gene-LOC123448943	novel	gene-LOC123448943	LOC123448943	probable RNA-binding protein ARP1, transcript variant X2	0.797203	0.00190037	0.0104878	sense_exon_overlap	0	NC_058521.1:457510364-457511590	NC_058521.1:457509146-457511590
MSTRG.45810.3	gene-LOC123411123	novel	gene-LOC123411123	LOC123411123	uncharacterized LOC123411123, transcript variant X3	0.926321	1.50961e-05	0.00168174	sense_exon_overlap	0	NC_058524.1:184184644-184185495	NC_058524.1:184183106-184187582
MSTRG.40410.1	gene-LOC123401917	novel	gene-LOC123401917	LOC123401917	anaphase-promoting complex subunit 8	0.951049	2.03842e-06	0.000659111	antisense_exon_overlap	0	NC_058523.1:411459291-411462673	NC_058523.1:411458602-411463128
rna-XR_006613490.1	gene-LOC123412391	known	gene-LOC123412503	LOC123412503	leaf-specific thionin-like	0.86569	0.000273532	0.00529914	intergenic_downstream	10308	NC_058524.1:19921382-19922194	NC_058524.1:19910334-19911073
MSTRG.29125.3	gene-LOC123396808	novel	gene-LOC123396588	LOC123396588	horcolin-like	0.918998	2.39429e-05	0.00206176	intergenic_downstream	18189	NC_058522.1:18453084-18473940	NC_058522.1:18418479-18500616
MSTRG.29125.3	gene-LOC123396808	novel	gene-LOC123396207	LOC123396207	mannose/glucose-specific lectin-like	0.95169	1.91055e-06	0.000659111	antisense_exon_overlap	0	NC_058522.1:18453084-18473940	NC_058522.1:18412810-18454034
MSTRG.29125.3	gene-LOC123396808	novel	gene-LOC123396018	LOC123396018	horcolin-like	0.918998	2.39429e-05	0.00206176	antisense_exon_overlap	0	NC_058522.1:18453084-18473940	NC_058522.1:18418825-18500220
MSTRG.29125.2	gene-LOC123396207	novel	gene-LOC123396588	LOC123396588	horcolin-like	0.825754	0.000936688	0.00822266	antisense_exon_overlap	0	NC_058522.1:18418787-18516108	NC_058522.1:18418479-18500616
MSTRG.29125.2	gene-LOC123396207	novel	gene-LOC123396207	LOC123396207	mannose/glucose-specific lectin-like	0.918295	2.49701e-05	0.00209965	antisense_exon_overlap	0	NC_058522.1:18418787-18516108	NC_058522.1:18412810-18454034
MSTRG.29125.2	gene-LOC123396207	novel	gene-LOC123396018	LOC123396018	horcolin-like	0.825754	0.000936688	0.00822266	antisense_exon_overlap	0	NC_058522.1:18418787-18516108	NC_058522.1:18418825-18500220
MSTRG.29125.1	gene-LOC123396207	novel	gene-LOC123396588	LOC123396588	horcolin-like	0.732365	0.00675706	0.0178746	antisense_exon_overlap	0	NC_058522.1:18418787-18464220	NC_058522.1:18418479-18500616
MSTRG.29125.1	gene-LOC123396207	novel	gene-LOC123396207	LOC123396207	mannose/glucose-specific lectin-like	0.652602	0.0214257	0.0302826	antisense_exon_overlap	0	NC_058522.1:18418787-18464220	NC_058522.1:18412810-18454034
MSTRG.29125.1	gene-LOC123396207	novel	gene-LOC123396018	LOC123396018	horcolin-like	0.732365	0.00675706	0.0178746	antisense_exon_overlap	0	NC_058522.1:18418787-18464220	NC_058522.1:18418825-18500220
MSTRG.29125.5	MSTRG.29125	novel	gene-LOC123396588	LOC123396588	horcolin-like	0.991245	3.99204e-10	2.2489e-06	antisense_exon_overlap	0	NC_058522.1:18453238-18453842	NC_058522.1:18418479-18500616
MSTRG.29125.5	MSTRG.29125	novel	gene-LOC123396207	LOC123396207	mannose/glucose-specific lectin-like	0.977234	4.63547e-08	7.54191e-05	antisense_exon_overlap	0	NC_058522.1:18453238-18453842	NC_058522.1:18412810-18454034
MSTRG.29125.5	MSTRG.29125	novel	gene-LOC123396018	LOC123396018	horcolin-like	0.991245	3.99204e-10	2.2489e-06	antisense_exon_overlap	0	NC_058522.1:18453238-18453842	NC_058522.1:18418825-18500220
MSTRG.44540.1	gene-LOC123412573	novel	gene-LOC123412573	LOC123412573	pathogenesis-related protein 1-like	0.928198	1.33123e-05	0.00154326	antisense_exon_overlap	0	NC_058524.1:69402843-69403819	NC_058524.1:69402918-69405445
MSTRG.37214.1	gene-LOC123404720	novel	gene-LOC123403701	LOC123403701	histone H4	0.783217	0.00258621	0.0119005	antisense_exon_overlap	0	NC_058523.1:21857894-21859435	NC_058523.1:21857931-21897786
MSTRG.2399.1	MSTRG.2399	novel	MSTRG.2398		-	0.972028	1.28681e-07	0.000153817	antisense_exon_overlap	0	NC_058518.1:256702147-256704934	NC_058518.1:256702123-256707248
MSTRG.44021.1	gene-LOC123411281	novel	gene-LOC123410467	LOC123410467	histone H3.2	0.867133	0.000259812	0.00513007	antisense_exon_overlap	0	NC_058524.1:43730103-43795943	NC_058524.1:43730102-43796072

## Sheet: S8
Table S8 Target genes regulated by differentially expressed lncRNA in Dayton under Al stress.
lncRNA id	lncRNA gene id	Type	Target gene id	Target gene name	Gene description	corr	pvalue	padjust	Location	Distance	lncRNA position	Target gene position
MSTRG.6370.1	gene-LOC123452371	novel	gene-LOC123422379		-	0.823688	0.000989887	0.0084038	intergenic_downstream	2426	NC_058518.1:512387906-512392725	NC_058518.1:512384922-512385479
MSTRG.6370.1	gene-LOC123452371	novel	gene-LOC123452389		-	0.825175	0.000951363	0.00822266	antisense_exon_overlap	0	NC_058518.1:512387906-512392725	NC_058518.1:512370056-512393821
MSTRG.6370.1	gene-LOC123452371	novel	gene-LOC123452371		-	0.909091	4.19104e-05	0.0024353	antisense_exon_overlap	0	NC_058518.1:512387906-512392725	NC_058518.1:512370060-512389380
MSTRG.465.1	MSTRG.465	novel	gene-LOC123404890	LOC123404890	cilia- and flagella-associated protein 298-like	0.834385	0.000737817	0.00763454	intergenic_upstream	503	NC_058518.1:15758815-15759382	NC_058518.1:15759886-15762110
MSTRG.43728.1	gene-LOC123408117	novel	gene-LOC123409451	LOC123409451	peroxidase 2-like	0.727273	0.00735503	0.0185194	antisense_exon_overlap	0	NC_058524.1:29008704-29067756	NC_058524.1:29050506-29068337
MSTRG.13374.4	gene-LOC123427913	novel	MSTRG.13374		-	0.943469	4.13359e-06	0.00092342	sense_exon_overlap	0	NC_058519.1:620217361-620306739	NC_058519.1:620258650-620261191
MSTRG.771.2	gene-LOC123396190	novel	gene-LOC123396190	LOC123396190	pyruvate dehydrogenase E1 component subunit beta-1, mitochondrial-like	0.937732	6.6368e-06	0.00115683	sense_exon_overlap	0	NC_058518.1:36340285-36345337	NC_058518.1:36340285-36343048
MSTRG.2750.1	gene-LOC123432463	novel	gene-LOC123432463	LOC123432463	uncharacterized LOC123432463	0.802103	0.00169653	0.0100634	antisense_exon_overlap	0	NC_058518.1:304976060-304981512	NC_058518.1:304975637-304981531
MSTRG.2750.1	gene-LOC123432463	novel	gene-LOC123432479	LOC123432479	uncharacterized LOC123432479	0.949213	2.44274e-06	0.000716432	antisense_exon_overlap	0	NC_058518.1:304976060-304981512	NC_058518.1:304980666-304981531
MSTRG.13460.1	gene-LOC123427974	novel	gene-LOC123427975		-	0.759237	0.00418304	0.0144887	sense_exon_overlap	0	NC_058519.1:622417014-622475790	NC_058519.1:622472839-622475723
MSTRG.13460.1	gene-LOC123427974	novel	gene-LOC123427974		-	0.987656	2.21105e-09	6.61219e-06	sense_exon_overlap	0	NC_058519.1:622417014-622475790	NC_058519.1:622458519-622466671
MSTRG.29128.5	gene-LOC123396654	novel	gene-LOC123396588	LOC123396588	horcolin-like	0.924695	1.67907e-05	0.00174908	intergenic_downstream	14761	NC_058522.1:18514982-18526024	NC_058522.1:18418479-18500616
MSTRG.29128.5	gene-LOC123396654	novel	gene-LOC123396018	LOC123396018	horcolin-like	0.924695	1.67907e-05	0.00174908	intergenic_downstream	14761	NC_058522.1:18514982-18526024	NC_058522.1:18418825-18500220
MSTRG.5850.2	gene-LOC123418947	novel	gene-LOC123418947	LOC123418947	uncharacterized LOC123418947	0.877198	0.000178339	0.00457455	sense_exon_overlap	0	NC_058518.1:496503322-496504701	NC_058518.1:496503183-496504701
MSTRG.41672.2	gene-LOC123404289	novel	gene-LOC123404289		-	0.636364	0.0260969	0.0325561	sense_intron_overlap	0	NC_058523.1:518719475-518720230	NC_058523.1:518719435-518720163
MSTRG.32677.1	gene-LOC123397950	novel	gene-LOC123397950	LOC123397950	S-adenosylmethionine decarboxylase proenzyme-like	0.965035	3.88099e-07	0.000262166	antisense_exon_overlap	0	NC_058522.1:441108747-441111830	NC_058522.1:441108712-441111840
rna-XR_006631959.1	gene-LOC123449122	known	gene-LOC123449121	LOC123449121	beta-galactosidase 6	0.605811	0.0368157	0.0381229	intergenic_upstream	6449	NC_058521.1:495587234-495587719	NC_058521.1:495574792-495580784
MSTRG.29186.1	gene-LOC123396219	novel	gene-LOC123396219	LOC123396219	protein WIR1A-like	0.978947	3.144e-08	5.46394e-05	sense_exon_overlap	0	NC_058522.1:22182963-22183748	NC_058522.1:22183281-22183743
MSTRG.34288.1	gene-LOC123451931	novel	gene-LOC123451929		-	0.937063	6.99316e-06	0.00115683	bidirection	520	NC_058522.1:513307638-513315905	NC_058522.1:513300448-513307170
MSTRG.2400.1	MSTRG.2400	novel	MSTRG.2398		-	0.972028	1.28681e-07	0.000153817	antisense_exon_overlap	0	NC_058518.1:256706049-256707057	NC_058518.1:256702123-256707248
rna-XR_006610472.1	gene-LOC123400047	known	gene-LOC123396207	LOC123396207	mannose/glucose-specific lectin-like	0.950728	2.10503e-06	0.000667517	intergenic_upstream	9948	NC_058522.1:18402243-18402861	NC_058522.1:18412810-18454034
MSTRG.36504.1	MSTRG.36504	novel	gene-LOC123399603		-	0.95715	1.05858e-06	0.0004683	antisense_exon_overlap	0	NC_058522.1:582057263-582061344	NC_058522.1:581895392-582061436
MSTRG.1343.2	gene-LOC123407551	novel	gene-LOC123407551	LOC123407551	translocator protein homolog	0.964813	4.00444e-07	0.000265668	sense_intron_overlap	0	NC_058518.1:85777613-85777949	NC_058518.1:85776669-85777922
MSTRG.36739.2	gene-LOC123404830	novel	gene-LOC123404830	LOC123404830	E3 ubiquitin-protein ligase UPL3-like	0.993007	1.30167e-10	1.12491e-06	sense_exon_overlap	0	NC_058523.1:3783953-3784347	NC_058523.1:3783816-3791198
MSTRG.43708.2	gene-LOC123412483	novel	gene-LOC123412483	LOC123412483	superoxide dismutase [Fe] 2, chloroplastic-like, transcript variant X2	0.818182	0.00114311	0.00884664	intergenic_downstream	532	NC_058524.1:27942055-27943848	NC_058524.1:27922298-27948705
MSTRG.14441.1	MSTRG.14441	novel	gene-LOC123431286		-	0.99825	1.28797e-13	1.44124e-09	intergenic_upstream	100	NC_058519.1:657119952-657121398	NC_058519.1:657121499-657122488
MSTRG.13392.1	gene-LOC123428790	novel	gene-LOC123428790		-	1	1.32832e-79	1.51103e-75	antisense_exon_overlap	0	NC_058519.1:620638301-620643961	NC_058519.1:620636990-620657356
MSTRG.7327.1	gene-LOC123424606	novel	gene-LOC123424606	LOC123424606	uncharacterized LOC123424606, transcript variant X1	0.990927	4.76841e-10	2.2489e-06	sense_exon_overlap	0	NC_058519.1:27528152-27530848	NC_058519.1:27528394-27530546
MSTRG.92.1	gene-LOC123453142	novel	gene-LOC123453142	LOC123453142	dirigent protein 4-like	0.979021	3.0898e-08	5.412e-05	sense_exon_overlap	0	NC_058518.1:2624906-2651521	NC_058518.1:2632372-2633717
MSTRG.29450.2	gene-LOC123452814	novel	gene-LOC123452814	LOC123452814	uncharacterized LOC123452814	0.839161	0.000642826	0.00725281	sense_exon_overlap	0	NC_058522.1:48488663-48489634	NC_058522.1:48488525-48489634
MSTRG.30050.1	gene-LOC123396101	novel	gene-LOC123396390	LOC123396390	uncharacterized LOC123396390	0.980737	2.02241e-08	4.61011e-05	antisense_exon_overlap	0	NC_058522.1:110447657-110808582	NC_058522.1:110808362-110809184
MSTRG.30050.1	gene-LOC123396101	novel	gene-LOC123396002	LOC123396002	stress-induced protein SAM22-like	0.965035	3.88099e-07	0.000262166	antisense_exon_overlap	0	NC_058522.1:110447657-110808582	NC_058522.1:110689344-110690273
MSTRG.30050.1	gene-LOC123396101	novel	gene-LOC123396101	LOC123396101	transcription factor bHLH93-like, transcript variant X6	0.86014	0.000331668	0.00564947	sense_exon_overlap	0	NC_058522.1:110447657-110808582	NC_058522.1:110451551-110456478
MSTRG.30050.1	gene-LOC123396101	novel	gene-LOC123396103	LOC123396103	major pollen allergen Cor a 1 isoforms 5, 6, 11 and 16-like	0.958042	9.54358e-07	0.000436423	antisense_exon_overlap	0	NC_058522.1:110447657-110808582	NC_058522.1:110477791-110478769
MSTRG.30050.1	gene-LOC123396101	novel	gene-LOC123396094	LOC123396094	major pollen allergen Cor a 1 isoforms 5, 6, 11 and 16-like, transcript variant X1	0.963224	4.98049e-07	0.000311408	antisense_exon_overlap	0	NC_058522.1:110447657-110808582	NC_058522.1:110447654-110842624
MSTRG.30050.1	gene-LOC123396101	novel	gene-LOC123396244	LOC123396244	major allergen Dau c 1-like	0.958042	9.54358e-07	0.000436423	antisense_exon_overlap	0	NC_058522.1:110447657-110808582	NC_058522.1:110687195-110688034
MSTRG.30050.1	gene-LOC123396101	novel	gene-LOC123395990	LOC123395990	major pollen allergen Cor a 1 isoforms 5, 6, 11 and 16-like	0.958042	9.54358e-07	0.000436423	antisense_exon_overlap	0	NC_058522.1:110447657-110808582	NC_058522.1:110802863-110803812
MSTRG.30050.2	gene-LOC123396094	novel	gene-LOC123396065	LOC123396065	major pollen allergen Cor a 1 isoforms 5, 6, 11 and 16-like	0.816113	0.00120515	0.00900051	antisense_exon_overlap	0	NC_058522.1:110545578-110842654	NC_058522.1:110837560-110838491
MSTRG.30050.2	gene-LOC123396094	novel	gene-LOC123396390	LOC123396390	uncharacterized LOC123396390	0.961404	6.32187e-07	0.000384422	antisense_exon_overlap	0	NC_058522.1:110545578-110842654	NC_058522.1:110808362-110809184
MSTRG.30050.2	gene-LOC123396094	novel	gene-LOC123396002	LOC123396002	stress-induced protein SAM22-like	0.970229	1.752e-07	0.00015951	antisense_exon_overlap	0	NC_058522.1:110545578-110842654	NC_058522.1:110689344-110690273
MSTRG.30050.2	gene-LOC123396094	novel	gene-LOC123396094	LOC123396094	major pollen allergen Cor a 1 isoforms 5, 6, 11 and 16-like, transcript variant X1	0.978947	3.144e-08	5.46394e-05	antisense_exon_overlap	0	NC_058522.1:110545578-110842654	NC_058522.1:110447654-110842624
MSTRG.30050.2	gene-LOC123396094	novel	gene-LOC123396244	LOC123396244	major allergen Dau c 1-like	0.98424	7.45817e-09	1.84458e-05	antisense_exon_overlap	0	NC_058522.1:110545578-110842654	NC_058522.1:110687195-110688034
MSTRG.30050.2	gene-LOC123396094	novel	gene-LOC123395990	LOC123395990	major pollen allergen Cor a 1 isoforms 5, 6, 11 and 16-like	0.970229	1.752e-07	0.00015951	antisense_exon_overlap	0	NC_058522.1:110545578-110842654	NC_058522.1:110802863-110803812
MSTRG.30050.3	gene-LOC123396390	novel	gene-LOC123396065	LOC123396065	major pollen allergen Cor a 1 isoforms 5, 6, 11 and 16-like	0.893171	9.13597e-05	0.00340093	antisense_exon_overlap	0	NC_058522.1:110687367-110838371	NC_058522.1:110837560-110838491
MSTRG.30050.3	gene-LOC123396390	novel	gene-LOC123396390	LOC123396390	uncharacterized LOC123396390	1	0	0	antisense_exon_overlap	0	NC_058522.1:110687367-110838371	NC_058522.1:110808362-110809184
MSTRG.30050.3	gene-LOC123396390	novel	gene-LOC123396002	LOC123396002	stress-induced protein SAM22-like	0.970229	1.752e-07	0.00015951	antisense_exon_overlap	0	NC_058522.1:110687367-110838371	NC_058522.1:110689344-110690273
MSTRG.30050.3	gene-LOC123396390	novel	gene-LOC123396094	LOC123396094	major pollen allergen Cor a 1 isoforms 5, 6, 11 and 16-like, transcript variant X1	0.926316	1.51018e-05	0.00168174	antisense_exon_overlap	0	NC_058522.1:110687367-110838371	NC_058522.1:110447654-110842624
MSTRG.30050.3	gene-LOC123396390	novel	gene-LOC123396244	LOC123396244	major allergen Dau c 1-like	0.980737	2.02241e-08	4.61011e-05	antisense_intron_overlap	0	NC_058522.1:110687367-110838371	NC_058522.1:110687195-110688034
MSTRG.30050.3	gene-LOC123396390	novel	gene-LOC123395990	LOC123395990	major pollen allergen Cor a 1 isoforms 5, 6, 11 and 16-like	0.98424	7.45817e-09	1.84458e-05	antisense_exon_overlap	0	NC_058522.1:110687367-110838371	NC_058522.1:110802863-110803812
MSTRG.21918.2	gene-LOC123441031	novel	gene-LOC123441030		-	0.743864	0.00554146	0.016491	intergenic_upstream	2329	NC_058520.1:604285072-604288253	NC_058520.1:604282189-604282742
MSTRG.21918.2	gene-LOC123441031	novel	gene-LOC123441031		-	0.729829	0.00705009	0.0184357	sense_intron_overlap	0	NC_058520.1:604285072-604288253	NC_058520.1:604285072-604285625
MSTRG.21918.2	gene-LOC123441031	novel	gene-LOC123441032		-	0.635092	0.0264915	0.0329676	intergenic_downstream	16550	NC_058520.1:604285072-604288253	NC_058520.1:604304804-604305450
MSTRG.14591.1	MSTRG.14591	novel	gene-LOC123431355		-	0.86515	0.000278812	0.00529914	intergenic_downstream	12610	NC_058519.1:661210653-661213689	NC_058519.1:661194311-661198042
rna-XR_006609926.1	gene-LOC123396797	known	gene-LOC123396588	LOC123396588	horcolin-like	0.98424	7.45817e-09	1.84458e-05	sense_exon_overlap	0	NC_058522.1:18463814-18464749	NC_058522.1:18418479-18500616
rna-XR_006609926.1	gene-LOC123396797	known	gene-LOC123396207	LOC123396207	mannose/glucose-specific lectin-like	0.949213	2.44274e-06	0.000716432	intergenic_downstream	9779	NC_058522.1:18463814-18464749	NC_058522.1:18412810-18454034
rna-XR_006609926.1	gene-LOC123396797	known	gene-LOC123396018	LOC123396018	horcolin-like	0.98424	7.45817e-09	1.84458e-05	sense_exon_overlap	0	NC_058522.1:18463814-18464749	NC_058522.1:18418825-18500220
MSTRG.13377.1	gene-LOC123427917	novel	MSTRG.13374		-	0.788576	0.00230423	0.0114175	antisense_exon_overlap	0	NC_058519.1:620216198-620276306	NC_058519.1:620258650-620261191
MSTRG.49568.2	gene-LOC123410272	novel	gene-LOC123410374		-	0.951049	2.03842e-06	0.000659111	antisense_exon_overlap	0	NC_058524.1:599817438-599858978	NC_058524.1:599818379-599819083
MSTRG.49568.2	gene-LOC123410272	novel	gene-LOC123410272		-	0.846154	0.000521134	0.00678247	antisense_exon_overlap	0	NC_058524.1:599817438-599858978	NC_058524.1:599817430-599914597
MSTRG.49568.2	gene-LOC123410272	novel	gene-LOC123410256		-	0.916084	2.8428e-05	0.00209965	antisense_exon_overlap	0	NC_058524.1:599817438-599858978	NC_058524.1:599858353-599859010
MSTRG.49568.2	gene-LOC123410272	novel	gene-LOC123410120		-	0.972028	1.28681e-07	0.000153817	antisense_exon_overlap	0	NC_058524.1:599817438-599858978	NC_058524.1:599817430-600345499
MSTRG.49568.1	gene-LOC123410272	novel	gene-LOC123410374		-	0.944056	3.92726e-06	0.000894853	antisense_exon_overlap	0	NC_058524.1:599817430-599889618	NC_058524.1:599818379-599819083
MSTRG.49568.1	gene-LOC123410272	novel	gene-LOC123410272		-	0.965035	3.88099e-07	0.000262166	antisense_exon_overlap	0	NC_058524.1:599817430-599889618	NC_058524.1:599817430-599914597
MSTRG.49568.1	gene-LOC123410272	novel	gene-LOC123410256		-	0.713287	0.00920178	0.0204983	antisense_exon_overlap	0	NC_058524.1:599817430-599889618	NC_058524.1:599858353-599859010
MSTRG.49568.1	gene-LOC123410272	novel	gene-LOC123410120		-	0.93007	1.17022e-05	0.00144318	antisense_exon_overlap	0	NC_058524.1:599817430-599889618	NC_058524.1:599817430-600345499
MSTRG.43450.1	gene-LOC123413052	novel	gene-LOC123411739	LOC123411739	uncharacterized LOC123411739	0.861346	0.000318283	0.00564947	sense_exon_overlap	0	NC_058524.1:17279915-17293786	NC_058524.1:17293309-17293786
MSTRG.43450.1	gene-LOC123413052	novel	gene-LOC123412471	LOC123412471	uncharacterized LOC123412471	0.734003	0.00657265	0.0176473	intergenic_upstream	8384	NC_058524.1:17279915-17293786	NC_058524.1:17271104-17271530
MSTRG.43450.1	gene-LOC123413052	novel	gene-LOC123413052	LOC123413052	uncharacterized LOC123413052	0.959026	8.48942e-07	0.000436423	sense_intron_overlap	0	NC_058524.1:17279915-17293786	NC_058524.1:17279928-17280473
rna-XR_006609921.1	gene-LOC123396654	known	gene-LOC123396588	LOC123396588	horcolin-like	0.837129	0.000682001	0.00746901	intergenic_downstream	14785	NC_058522.1:18515006-18516083	NC_058522.1:18418479-18500616
rna-XR_006609921.1	gene-LOC123396654	known	gene-LOC123396018	LOC123396018	horcolin-like	0.837129	0.000682001	0.00746901	intergenic_downstream	14785	NC_058522.1:18515006-18516083	NC_058522.1:18418825-18500220
rna-XR_006609927.1	gene-LOC123396808	known	gene-LOC123396207	LOC123396207	mannose/glucose-specific lectin-like	0.605078	0.0371059	0.0383129	intergenic_downstream	4384	NC_058522.1:18458419-18459493	NC_058522.1:18412810-18454034
MSTRG.6942.1	gene-LOC123424447	novel	gene-LOC123424447	LOC123424447	ELMO domain-containing protein A, transcript variant X2	0.943865	3.99328e-06	0.000903831	antisense_exon_overlap	0	NC_058519.1:12820070-12821191	NC_058519.1:12814689-12821169
MSTRG.12150.1	gene-LOC123427252	novel	gene-LOC123427254		-	0.944056	3.92726e-06	0.000894853	antisense_exon_overlap	0	NC_058519.1:560304834-560379749	NC_058519.1:560304827-560665251
MSTRG.12150.1	gene-LOC123427252	novel	gene-LOC123427252		-	0.93007	1.17022e-05	0.00144318	antisense_exon_overlap	0	NC_058519.1:560304834-560379749	NC_058519.1:560378977-560381675
MSTRG.6648.1	gene-LOC123431404	novel	gene-LOC123431404	LOC123431404	bidirectional sugar transporter SWEET4-like	1	0	0	antisense_exon_overlap	0	NC_058519.1:3191670-3200408	NC_058519.1:3194409-3195355
MSTRG.943.1	gene-LOC123417832	novel	gene-LOC123417511	LOC123417511	long chain acyl-CoA synthetase 1	0.847637	0.000497797	0.00678247	antisense_exon_overlap	0	NC_058518.1:49922506-49925041	NC_058518.1:49917277-49925648
MSTRG.27347.1	gene-LOC123446983	novel	gene-LOC123449479		-	0.909091	4.19104e-05	0.0024353	antisense_intron_overlap	0	NC_058521.1:554855198-554930249	NC_058521.1:554855180-554855990
MSTRG.27347.1	gene-LOC123446983	novel	gene-LOC123446983		-	0.888112	0.000114134	0.00367488	antisense_exon_overlap	0	NC_058521.1:554855198-554930249	NC_058521.1:554855180-555062867
rna-XR_006610336.1	gene-LOC123399211	known	gene-LOC123453017		-	0.952716	1.71904e-06	0.000659111	intergenic_downstream	17664	NC_058522.1:562138593-562140130	NC_058522.1:562157795-562159229
MSTRG.20304.2	gene-LOC123440484	novel	gene-LOC123440484		-	0.942208	4.60562e-06	0.000975474	antisense_intron_overlap	0	NC_058520.1:539683903-539684943	NC_058520.1:539683761-539685086
MSTRG.6434.1	gene-LOC123421889	novel	gene-LOC123421904		-	0.839991	0.000627337	0.00725281	sense_exon_overlap	0	NC_058518.1:514334060-514340812	NC_058518.1:514339496-514341244
MSTRG.6434.1	gene-LOC123421889	novel	gene-LOC123421873		-	0.839991	0.000627337	0.00725281	intergenic_downstream	5753	NC_058518.1:514334060-514340812	NC_058518.1:514326558-514328306
MSTRG.46164.1	gene-LOC123412541	novel	gene-LOC123412541	LOC123412541	uncharacterized LOC123412541	0.812763	0.00131113	0.00920698	sense_intron_overlap	0	NC_058524.1:222229143-222230074	NC_058524.1:222229143-222229700
MSTRG.29125.4	gene-LOC123396808	novel	gene-LOC123396588	LOC123396588	horcolin-like	0.886166	0.000123989	0.00382797	intergenic_downstream	18405	NC_058522.1:18453172-18473724	NC_058522.1:18418479-18500616
MSTRG.29125.4	gene-LOC123396808	novel	gene-LOC123396207	LOC123396207	mannose/glucose-specific lectin-like	0.956219	1.1769e-06	0.000496254	antisense_exon_overlap	0	NC_058522.1:18453172-18473724	NC_058522.1:18412810-18454034
MSTRG.29125.4	gene-LOC123396808	novel	gene-LOC123396018	LOC123396018	horcolin-like	0.886166	0.000123989	0.00382797	antisense_exon_overlap	0	NC_058522.1:18453172-18473724	NC_058522.1:18418825-18500220
MSTRG.36439.2	gene-LOC123395141	novel	gene-LOC123395141		-	0.921192	2.09498e-05	0.00185569	sense_exon_overlap	0	NC_058522.1:580680147-580680929	NC_058522.1:580680137-580683371
rna-XR_006621689.1	gene-LOC123424464	known	gene-LOC123429182	LOC123429182	uncharacterized LOC123429182, transcript variant X2	0.6655	0.0181751	0.027997	intergenic_upstream	8373	NC_058519.1:13987538-13988559	NC_058519.1:13978313-13979164
MSTRG.43709.3	gene-LOC123412483	novel	gene-LOC123412483	LOC123412483	superoxide dismutase [Fe] 2, chloroplastic-like, transcript variant X2	0.861648	0.000315007	0.00564947	intergenic_upstream	811	NC_058524.1:27942927-27943569	NC_058524.1:27922298-27948705
MSTRG.43709.2	gene-LOC123412483	novel	gene-LOC123412483	LOC123412483	superoxide dismutase [Fe] 2, chloroplastic-like, transcript variant X2	0.81738	0.00116685	0.00898653	intergenic_upstream	811	NC_058524.1:27942137-27943569	NC_058524.1:27922298-27948705
MSTRG.2858.1	gene-LOC123410200	novel	gene-LOC123410200	LOC123410200	CLAVATA3/ESR (CLE)-related protein 14	0.972028	1.28681e-07	0.000153817	sense_intron_overlap	0	NC_058518.1:314756539-314757448	NC_058518.1:314756741-314757494
MSTRG.13379.1	MSTRG.13379	novel	MSTRG.13374		-	0.797189	0.00190095	0.0104878	intergenic_upstream	4397	NC_058519.1:620265589-620267610	NC_058519.1:620258650-620261191
MSTRG.10590.1	MSTRG.10590	novel	MSTRG.10591		-	0.916084	2.8428e-05	0.00209965	antisense_exon_overlap	0	NC_058519.1:408282885-408286694	NC_058519.1:408282958-408286715
MSTRG.23197.2	gene-LOC123451097	novel	gene-LOC123451097	LOC123451097	uncharacterized LOC123451097	0.684215	0.0141213	0.0249316	sense_intron_overlap	0	NC_058521.1:28477606-28485236	NC_058521.1:28477269-28477883
rna-XR_006609935.1	gene-LOC123396907	known	gene-LOC123396588	LOC123396588	horcolin-like	0.853147	0.000418118	0.00620312	intergenic_downstream	16506	NC_058522.1:18509733-18510783	NC_058522.1:18418479-18500616
rna-XR_006609935.1	gene-LOC123396907	known	gene-LOC123396018	LOC123396018	horcolin-like	0.853147	0.000418118	0.00620312	intergenic_downstream	9512	NC_058522.1:18509733-18510783	NC_058522.1:18418825-18500220
MSTRG.91.2	gene-LOC123453142	novel	gene-LOC123453131	LOC123453131	protein DJ-1 homolog B-like	0.769231	0.00344645	0.0132843	intergenic_downstream	19081	NC_058518.1:2624466-2677936	NC_058518.1:2603983-2605384
MSTRG.91.2	gene-LOC123453142	novel	gene-LOC123453142	LOC123453142	dirigent protein 4-like	1	0	0	antisense_exon_overlap	0	NC_058518.1:2624466-2677936	NC_058518.1:2632372-2633717
MSTRG.91.1	gene-LOC123453142	novel	gene-LOC123453131	LOC123453131	protein DJ-1 homolog B-like	0.769231	0.00344645	0.0132843	intergenic_downstream	19081	NC_058518.1:2624466-2651588	NC_058518.1:2603983-2605384
MSTRG.91.1	gene-LOC123453142	novel	gene-LOC123453142	LOC123453142	dirigent protein 4-like	1	0	0	antisense_exon_overlap	0	NC_058518.1:2624466-2651588	NC_058518.1:2632372-2633717
MSTRG.18505.1	gene-LOC123440066	novel	gene-LOC123440066	LOC123440066	uncharacterized LOC123440066	0.817549	0.00116182	0.00896113	sense_exon_overlap	0	NC_058520.1:411802985-411870508	NC_058520.1:411866030-411870508
MSTRG.14592.1	MSTRG.14592	novel	gene-LOC123431355		-	0.87193	0.000218004	0.00481814	intergenic_downstream	16896	NC_058519.1:661214939-661215864	NC_058519.1:661194311-661198042
MSTRG.14590.1	MSTRG.14590	novel	gene-LOC123431355		-	0.713799	0.00912863	0.0204983	intergenic_upstream	1040	NC_058519.1:661191220-661193270	NC_058519.1:661194311-661198042
MSTRG.20523.3	gene-LOC123444932	novel	gene-LOC123444932		-	0.935203	8.06383e-06	0.00124273	sense_exon_overlap	0	NC_058520.1:550033788-550035614	NC_058520.1:550027727-550036328
MSTRG.18351.1	gene-LOC123443959	novel	gene-LOC123443959	LOC123443959	probable isoprenylcysteine alpha-carbonyl methylesterase ICMEL2, transcript variant X7	0.86014	0.000331668	0.00564947	antisense_exon_overlap	0	NC_058520.1:391906183-391906868	NC_058520.1:391886158-391915930
rna-XR_006610022.1	gene-LOC123397759	known	gene-LOC123397477	LOC123397477	horcolin-like	0.850377	0.000456828	0.00654379	intergenic_downstream	4300	NC_058522.1:18553149-18554208	NC_058522.1:18547703-18554208
MSTRG.36501.1	gene-LOC123399623	novel	gene-LOC123399603		-	0.98424	7.45817e-09	1.84458e-05	antisense_exon_overlap	0	NC_058522.1:581936971-581955781	NC_058522.1:581895392-582061436
MSTRG.49571.1	gene-LOC123410120	novel	gene-LOC123412040		-	0.615385	0.0331699	0.0361773	antisense_intron_overlap	0	NC_058524.1:600154615-600345496	NC_058524.1:600154426-600155084
MSTRG.49571.1	gene-LOC123410120	novel	gene-LOC123410120		-	0.979021	3.0898e-08	5.412e-05	antisense_exon_overlap	0	NC_058524.1:600154615-600345496	NC_058524.1:599817430-600345499
MSTRG.49571.1	gene-LOC123410120	novel	gene-LOC123413065		-	0.685315	0.013906	0.0246262	antisense_exon_overlap	0	NC_058524.1:600154615-600345496	NC_058524.1:600190496-600191154
MSTRG.41936.2	gene-LOC123401685	novel	gene-LOC123401683		-	0.916084	2.8428e-05	0.00209965	antisense_exon_overlap	0	NC_058523.1:531666796-531669806	NC_058523.1:531659518-531669946
MSTRG.36640.2	gene-LOC123399699	novel	gene-LOC123399699		-	0.998244	1.31073e-13	1.46472e-09	sense_exon_overlap	0	NC_058522.1:585988882-585992467	NC_058522.1:585991662-585992467
MSTRG.49968.2	gene-LOC123409859	novel	gene-LOC123409858		-	0.654992	0.0207937	0.0296099	intergenic_downstream	10015	NC_058524.1:615791142-615791732	NC_058524.1:615801748-615803149
MSTRG.20731.1	gene-LOC123445028	novel	gene-LOC123445028		-	0.937063	6.99316e-06	0.00115683	antisense_exon_overlap	0	NC_058520.1:557819006-557823959	NC_058520.1:557815626-557823410
MSTRG.5914.1	gene-LOC123419273	novel	gene-LOC123419273	LOC123419273	extensin-like	0.977234	4.63547e-08	7.54191e-05	antisense_intron_overlap	0	NC_058518.1:497991834-497994833	NC_058518.1:497991685-497995312
rna-XR_006611896.1	gene-LOC123404691	known	gene-LOC123404690		-	0.767936	0.00353589	0.0135184	antisense_exon_overlap	0	NC_058523.1:546498199-546500240	NC_058523.1:546500239-546504431
rna-XR_006622627.1	gene-LOC123429181	known	gene-LOC123429182	LOC123429182	uncharacterized LOC123429182, transcript variant X2	0.636364	0.0260969	0.0325561	intergenic_downstream	11637	NC_058519.1:13965807-13966686	NC_058519.1:13978313-13979164
MSTRG.40410.1	gene-LOC123401917	novel	gene-LOC123401917	LOC123401917	anaphase-promoting complex subunit 8	0.951049	2.03842e-06	0.000659111	antisense_exon_overlap	0	NC_058523.1:411459291-411462673	NC_058523.1:411458602-411463128
MSTRG.29125.3	gene-LOC123396808	novel	gene-LOC123396588	LOC123396588	horcolin-like	0.918998	2.39429e-05	0.00206176	intergenic_downstream	18189	NC_058522.1:18453084-18473940	NC_058522.1:18418479-18500616
MSTRG.29125.3	gene-LOC123396808	novel	gene-LOC123396207	LOC123396207	mannose/glucose-specific lectin-like	0.95169	1.91055e-06	0.000659111	antisense_exon_overlap	0	NC_058522.1:18453084-18473940	NC_058522.1:18412810-18454034
MSTRG.29125.3	gene-LOC123396808	novel	gene-LOC123396018	LOC123396018	horcolin-like	0.918998	2.39429e-05	0.00206176	antisense_exon_overlap	0	NC_058522.1:18453084-18473940	NC_058522.1:18418825-18500220
MSTRG.29125.2	gene-LOC123396207	novel	gene-LOC123396588	LOC123396588	horcolin-like	0.825754	0.000936688	0.00822266	antisense_exon_overlap	0	NC_058522.1:18418787-18516108	NC_058522.1:18418479-18500616
MSTRG.29125.2	gene-LOC123396207	novel	gene-LOC123396207	LOC123396207	mannose/glucose-specific lectin-like	0.918295	2.49701e-05	0.00209965	antisense_exon_overlap	0	NC_058522.1:18418787-18516108	NC_058522.1:18412810-18454034
MSTRG.29125.2	gene-LOC123396207	novel	gene-LOC123396018	LOC123396018	horcolin-like	0.825754	0.000936688	0.00822266	antisense_exon_overlap	0	NC_058522.1:18418787-18516108	NC_058522.1:18418825-18500220
MSTRG.29125.1	gene-LOC123396207	novel	gene-LOC123396588	LOC123396588	horcolin-like	0.732365	0.00675706	0.0178746	antisense_exon_overlap	0	NC_058522.1:18418787-18464220	NC_058522.1:18418479-18500616
MSTRG.29125.1	gene-LOC123396207	novel	gene-LOC123396207	LOC123396207	mannose/glucose-specific lectin-like	0.652602	0.0214257	0.0302826	antisense_exon_overlap	0	NC_058522.1:18418787-18464220	NC_058522.1:18412810-18454034
MSTRG.29125.1	gene-LOC123396207	novel	gene-LOC123396018	LOC123396018	horcolin-like	0.732365	0.00675706	0.0178746	antisense_exon_overlap	0	NC_058522.1:18418787-18464220	NC_058522.1:18418825-18500220
MSTRG.29125.5	MSTRG.29125	novel	gene-LOC123396588	LOC123396588	horcolin-like	0.991245	3.99204e-10	2.2489e-06	antisense_exon_overlap	0	NC_058522.1:18453238-18453842	NC_058522.1:18418479-18500616
MSTRG.29125.5	MSTRG.29125	novel	gene-LOC123396207	LOC123396207	mannose/glucose-specific lectin-like	0.977234	4.63547e-08	7.54191e-05	antisense_exon_overlap	0	NC_058522.1:18453238-18453842	NC_058522.1:18412810-18454034
MSTRG.29125.5	MSTRG.29125	novel	gene-LOC123396018	LOC123396018	horcolin-like	0.991245	3.99204e-10	2.2489e-06	antisense_exon_overlap	0	NC_058522.1:18453238-18453842	NC_058522.1:18418825-18500220
MSTRG.4378.1	gene-LOC123413078	novel	gene-LOC123413098	LOC123413098	Bowman-Birk type proteinase inhibitor B5-like	0.819379	0.00110835	0.00884664	sense_exon_overlap	0	NC_058518.1:437250895-437403976	NC_058518.1:437403278-437403976
MSTRG.44971.1	MSTRG.44971	novel	gene-LOC123410794	LOC123410794	uncharacterized LOC123410794, transcript variant X1	0.873261	0.000207389	0.0047176	intergenic_upstream	6316	NC_058524.1:103469833-103470108	NC_058524.1:103459808-103463517
MSTRG.2399.1	MSTRG.2399	novel	MSTRG.2398		-	0.972028	1.28681e-07	0.000153817	antisense_exon_overlap	0	NC_058518.1:256702147-256704934	NC_058518.1:256702123-256707248
MSTRG.44543.1	gene-LOC123409577	novel	gene-LOC123409577	LOC123409577	pathogenesis-related protein 1-like	0.937063	6.99316e-06	0.00115683	antisense_exon_overlap	0	NC_058524.1:69422305-69567535	NC_058524.1:69422288-69581745
MSTRG.5946.2	gene-LOC123419400	novel	gene-LOC123419400	LOC123419400	uncharacterized LOC123419400	0.79021	0.00222314	0.0111199	sense_exon_overlap	0	NC_058518.1:499100862-499101774	NC_058518.1:499100696-499101774
MSTRG.3500.1	MSTRG.3500	novel	MSTRG.3500		-	0.977234	4.63547e-08	7.54191e-05	sense_exon_overlap	0	NC_058518.1:375218363-375227553	NC_058518.1:375218363-375227553

## Sheet: S9
Table S9 List of protein-protein interaction of target genes regulated by differentially expressed lncRNA.
node1_accession_id	node2_accession_id	Annotation	Annotation	combined_score	neighborhood_on_chromosome	gene_fusion	phylogenetic_cooccurrence	homology	coexpression	experimentally_determined_interaction	database_annotated	automated_textmining
gene-LOC123403701	gene-LOC123409971	Histone h4	histone H2B.3-like	0.872	0	0.006	0	0	0.228	0.567	0.424	0.353
gene-LOC123412483	gene-LOC123453131	superoxide dismutase [Fe] 2, chloroplastic-like	protein DJ-1 homolog B-like	0.579	0.076	0	0	0	0.183	0	0.38	0.207
gene-LOC123431404	gene-LOC123399699	Bidirectional sugar transporter	membrane protein PM19L-like	0.559	0	0	0	0	0.041	0	0	0.559
gene-LOC123451929	gene-LOC123453131	protein ELC-like	protein DJ-1 homolog B-like	0.495	0	0	0	0	0.044	0	0.494	0
MSTRG.2398	gene-LOC123401917	uncharacterized protein	anaphase-promoting complex subunit 8	0.385	0.086	0	0	0	0.224	0	0	0.203
gene-LOC123444678	gene-LOC123444877	beta-glucosidase 2-like	Alpha-1,4 glucan phosphorylase;	0.361	0.055	0	0	0	0	0	0.347	0.049
gene-LOC123452389	gene-LOC123447317	AAA ATPase family	endochitinase A-like	0.339	0	0	0	0	0.043	0.081	0.306	0.046
gene-LOC123431404	gene-LOC123408117	Bidirectional sugar transporter	uncharacterized LOC123408117	0.335	0	0	0	0	0	0	0	0.335
gene-LOC123412483	gene-LOC123447317	Superoxide dismutase	endochitinase A-like	0.227	0.055	0	0	0	0.125	0.05	0	0.133
gene-LOC123447317	MSTRG.2398	endochitinase A-like	uncharacterized protein	0.192	0	0.01	0	0	0.093	0.05	0	0.138
gene-LOC123447317	gene-LOC123453131	endochitinase A-like	protein DJ-1 homolog B-like	0.181	0.055	0	0	0	0.054	0.122	0	0.08
gene-LOC123417511	gene-LOC123409971	long chain acyl-CoA synthetase 1	histone H2B family	0.181	0	0	0	0	0	0	0	0.182
gene-LOC123404690	gene-LOC123452657	receptor kinase-like protein Xa21	L-type lectin-domain containing receptor kinase SIT2-like	0.167	0	0	0	0.615	0	0.072	0.139	0.044
gene-LOC123395141	gene-LOC123452657	receptor kinase-like protein Xa21	L-type lectin-domain containing receptor kinase SIT2-like	0.167	0	0	0	0.608	0	0.072	0.139	0.044
gene-LOC123452657	gene-LOC123431355	L-type lectin-domain containing receptor kinase SIT2-like	LRR receptor-like serine/threonine-protein kinase	0.167	0	0	0	0.578	0	0.072	0.139	0.044
gene-LOC123404690	gene-LOC123402613	receptor kinase-like protein Xa21	receptor like protein kinase S.2-like	0.166	0	0	0	0.581	0	0.072	0.139	0
gene-LOC123395141	gene-LOC123402613	receptor kinase-like protein Xa21	receptor like protein kinase S.2-like	0.166	0	0	0	0.587	0	0.072	0.139	0
gene-LOC123431355	gene-LOC123402613	LRR receptor-like serine/threonine-protein kinase	receptor like protein kinase S.2-like	0.166	0	0	0	0.561	0	0.072	0.139	0
gene-LOC123404690	gene-LOC123447317	receptor kinase-like protein Xa21	endochitinase A-like	0.164	0	0	0	0	0	0.072	0.137	0
gene-LOC123395141	gene-LOC123447317	receptor kinase-like protein Xa21	endochitinase A-like	0.164	0	0	0	0	0	0.072	0.137	0
gene-LOC123447317	gene-LOC123431355	endochitinase A-like	LRR receptor-like serine/threonine-protein kinase	0.164	0	0	0	0	0	0.072	0.137	0
gene-LOC123447317	gene-LOC123444877	endochitinase A-like	Alpha-1,4 glucan phosphorylase	0.159	0	0	0	0	0	0	0.046	0.155
gene-LOC123396065	gene-LOC123409577	major pollen allergen Cor a 1	pathogenesis-related protein 1-like	0.154	0	0	0	0	0	0	0	0.155
gene-LOC123417511	gene-LOC123411607	long chain acyl-CoA synthetase 1	peroxidase 57-like	0.152	0	0	0	0	0	0	0	0.153

## Sheet: S10
Table S10 The analysis of alternative splicing events in three barley genotypes.
XZ16_Al_vs_XZ16_CK
AS type	Known AS	Novel AS	Total
SE	1186	2659	3845
MXE	68	115	183
A3SS	2494	0	2494
A5SS	1402	0	1402
RI	4163	237	4400
TOTAL	9313	3011	12324
XZ61_Al_vs_XZ61_CK
AS type	Known AS	Novel AS	Total
SE	1229	2775	4004
MXE	57	140	197
A3SS	2513	0	2513
A5SS	1499	0	1499
RI	4174	254	4428
TOTAL	9472	3169	12641
Dayton_Al_vs_Dayton_CK
AS type	Known AS	Novel AS	Total
SE	1223	2743	3966
MXE	59	107	166
A3SS	2494	0	2494
A5SS	1470	0	1470
RI	4114	248	4362
TOTAL	9360	3098	12458
SE: exon jump; A5SS: alternative splicing occurs in the first exon; A3SS: alternative splicing occurs in the last exon; MXE: exon selective hopping; RI: intron retention.

[truncated: 2 more sheets: S11, S12]
